# Supplementary material for: Covalently-assembled single-chain protein nanostructures with ultra-high stability
Source: Nat Commun. 2019 Jul 25;10:3317. doi: 10.1038/s41467-019-11285-8 (PMC6658521; doi:10.1038/s41467-019-11285-8)
Supplement: Supplementary file 4 — Supplementary Data 1 [file 41467_2019_11285_MOESM4_ESM.xlsx]

## Sheet: Sheet1
Supplementary Dataset 1. Primers and plasmids used in expression plasmid construction.
Protein building block	Plasmid	Cloning Fragment	Primer name
GpC18-3HB-CfaN14	pE8a-GpC18-3HB-CfaN14	3HB	prWB01 and prWB02
		GpC18	prWB03 and prWB04
		CfaN14	prWB05 and prWB06
		Plasmid backbone	prWB07 and prWB08
CfaC14-3HB-NrdJN18	pE8a-CfaC14-3HB-NrdJN18	3HB	prWB01 and prWB02
		CfaC14	prWB09 and prWB10
		NrdJN18	prWB11 and prWB12
		Plasmid backbone	prWB07 and prWB08
NrdJC18-3HB-GpN18	pE8a-NrdJC18-3HB-GpN18	3HB	prWB01 and prWB02
		NrdJC18	prWB13 and prWB14
		GpN18	prWB15 and prWB16
		Plasmid backbone	prWB07 and prWB08
GpC10-3HB-CfaN10	pE8a-GpC10-3HB-CfaN10	3HB	prWB17 and prWB18
		pE8a-GpC10-CfaN10	prWB19 and prWB20
CfaC10-3HB-NrdJN10	pE8a-CfaC10-3HB-NrdJN10	3HB	prWB17 and prWB18
		pE8a-CfaC10-NrdJN10	prWB21 and prWB22
NrdJC10-3HB-GpN10	pE8a-NrdJC10-3HB-GpN10	3HB	prWB17 and prWB18
		pE8a-NrdJC10-GpN10	prWB23 and prWB24
GpC7-3HB-CfaN7	pE8a-GpC7-3HB-CfaN7	3HB	prWB17 and prWB18
		pE8a-GpC7-CfaN7	prWB19 and prWB25
CfaC7-3HB-NrdJN7	pE8a-CfaC7-3HB-NrdJN7	3HB	prWB17 and prWB18
		pE8a-CfaC7-NrdJN7	prWB21 and prWB26
NrdJC7-3HB-GpN7	pE8a-NrdJC7-3HB-GpN7	3HB	prWB17 and prWB18
		pE8a-NrdJC7-GpN7	prWB23 and prWB27
GpC18-3HBt-CfaN14	pE8a-GpC18-3HBt-CfaN14	3HBt	prWB28 and prWB29
		pE8a-GpC18-CfaN14	prWB04 and prWB05
CfaC14-3HBt-NrdJN18	pE8a-CfaC14-3HBt-NrdJN18	3HBt	prWB28 and prWB29
		pE8a-CfaC14-NrdJN18	prWB10 and prWB11
NrdJC18-3HBt-GpN18	pE8a-NrdJC18-3HBt-GpN18	3HBt	prWB28 and prWB29
		pE8a-NrdJC18-GpN18	prWB14 and prWB15
GpC14-3HBt-CfaN10	pE8a-GpC14-3HBt-CfaN10	3HBt	prWB30 and prWB31
		pE8a-GpC14-CfaN10	prWB32 and prWB20
CfaC10-3HBt-NrdJN14	pE8a-CfaC10-3HBt-NrdJN14	3HBt	prWB30 and prWB31
		pE8a-CfaC10-NrdJN14	prWB21 and prWB33
NrdJC14-3HBt-GpN14	pE8a-NrdJC14-3HBt-GpN14	3HBt	prWB30 and prWB31
		pE8a-NrdJC10-GpN10	prWB34 and prWB35
GpC10-3HBt-CfaN10	pE8a-GpC10-3HBt-CfaN10	3HBt	prWB30 and prWB31
		pE8a-GpC14-CfaN10	prWB19 and prWB20
CfaC10-3HBt-NrdJN10	pE8a-CfaC10-3HBt-NrdJN10	3HBt	prWB30 and prWB31
		pE8a-CfaC10-NrdJN14	prWB21 and prWB22
NrdJC10-3HBt-GpN10	pE8a-NrdJC10-3HBt-GpN10	3HBt	prWB30 and prWB31
		pE8a-NrdJC10-GpN10	prWB23 and prWB24
NrdJC10-3HBt-CfaN10	pE8a-NrdJC10-3HBt-CfaN10	3HBt	prWB30 and prWB31
		pE8a-NrdJC10-CfaN14	prWB23 and prWB20
CfaC10-3HBt-GpN10	pE8a-CfaC10-3HBt-GpN10	3HBt	prWB30 and prWB31
		pE8a-CfaC10-GpN10	prWB21 and prWB24
