# Supplementary material for: Covalently-assembled single-chain protein nanostructures with ultra-high stability
Source: Nat Commun. 2019 Jul 25;10:3317. doi: 10.1038/s41467-019-11285-8 (PMC6658521; doi:10.1038/s41467-019-11285-8)
Supplement: Supplementary file 6 — Source Data [file 41467_2019_11285_MOESM6_ESM.zip]

Archive with 2 entries (2 files):
- Source Data 1.xlsx
- Source Data 2.txt
