# Supplementary material for: Covalently-assembled single-chain protein nanostructures with ultra-high stability
Source: Nat Commun. 2019 Jul 25;10:3317. doi: 10.1038/s41467-019-11285-8 (PMC6658521; doi:10.1038/s41467-019-11285-8)
Supplement: Supplementary file 6 — Source Data [file 41467_2019_11285_MOESM6_ESM.zip › Source Data 1.xlsx]

## Sheet: Fig 2b
Tri18t			Percentage (%)	Counts	STDEV		Tri14t			Percentage (%)	Counts	STDEV		Tri10t			Percentage (%)	Counts	STDEV		Tri18			Percentage (%)	Counts	STDEV		Tri10			Percentage (%)	Counts	STDEV
1	33.13	23.6417	4	4	0-5		1	52.55	12.243	7	7	0-5		1	59.74	0.233024	32	32	0-5		1	68.66	12.8059	10	10	0-5		1	48.33	10.1332	19	19	0-5
	77.61		15	15	5-10			53.32		21	21	5-10			60.19		22	22	5-10			66.05		19	19	5-10			66.57		20	20	5-10
	69.26		19	19	10-15			74.13		26	26	10-15			60.07		20	20	10-15			45.29		14	14	10-15			65.1		17	17	10-15
2	67.61	9.95043	19	19	15-20		2	81.54	18.7324	20	20	15-20		2	61.64	1.44042	18	18	15-20		2	103.46	37.7133	12	12	15-20		2	66.7	14.6758	22	22	15-20
	63.65		20	20	20-25			47.52		12	12	20-25			59.42		3	3	20-25			35.88		16	16	20-25			43.17		9	9	20-25
	48.74		6	6	25-30			50.94		11	11	25-30			58.94		5	5	25-30			40.66		13	13	25-30			70.13		5	5	25-30
3	62.82	14.507	11	11	30-35		3	46.46	14.8305	2	2	30-35		3	61.85	2.44354	0	0	30-35		3	75.52	13.4424	8	8	30-35		3	37.89	33.6944	4	4	30-35
	44.29		5	5	35-40			57.69		1	1	35-40			60.92		0	0	35-40			52.03		6	6	35-40			43.33		2	2	35-40
	72.89		1	1	40-45			75.85		0	0	40-45			57.23		0	0	40-45			52.45		1	1	40-45			98.78		1	1	40-45
4	53.67	7.49766		100			4	60.16	10.1209		100			4	60.48	5.98468		100			4	86.36	24.9629	1	1	45-50		4	76.52	19.3231	1	1	45-50
	68.28							70.04							59.82							36.72			100				38.98			100
	58.05							49.8							49.8							56.92							49.8
5	86.35	22.0862					5	49.65	13.0356					5	61.29	1.41905					5	81.29	19.5482					5	38.52	36.9018
	45.91							74.64							58.48							42.86							102.61
	50.74							55.71							60.23							55.85							38.87
6	81.19	20.243					6	54.42	21.0327					6	68.57	7.57289					6	99.63	34.5147					6	54.03	5.23558
	57.95							42.32							54.21							43.84							62.16
	40.86							83.26							57.22							36.53							63.81
7	76.41	14.3607					7	45.14	13.4384					7	64.85	13.1536					7	85.11	22.2554					7	90.79	27.3153
	53.86							71.3							70.04							42.71							50.53
	49.73							63.56							45.11							52.18							38.68
8	71.8	10.5228					8	75.61	14.7641					8	73.57	13.2848					8	102.54	37.3181					8	85.15	24.3446
	56.61							46.26							59.41							32.78							58.3
	51.59							58.13							47.02							44.68							36.55
9	87.84	28.2537					9	60.28	8.43349					9	77.26	17.5467					9	69.16	9.53485					9	70.65	10.1282
	31.35							68.29							60.56							50.13							50.49
	60.81							51.43							42.18							60.71							58.86
10	52.39	18.0046					10	79.91	21.5371					10	86.81	26.065					10	72.08	12.4502					10	59.48	0.488774
	80.56							37.14							58.44							60.71							60.45
	47.05							62.95							34.75							47.21							60.07
11	74.65	16.0835					11	47.91	15.6376					11	42.86	19.1253					11	70.23	13.911					11	81.41	19.9324
	62.56							54.43							80.63							44.16							56.61
	42.79							77.66							56.51							65.61							41.98
12	98.15	33.104					12	83	21.4875					12	65.58	7.82143					12	83.51	20.3705					12	88.38	24.6623
	38.85							40.44							51.06							48.89							43.77
	43							56.56							63.36							47.6							47.85
13	72.31	14.9528					13	67.06	7.64531					13	73.27	12.6325					13	58.35	21.5125					13	53.36	13.3067
	43.36							51.88							48.12							82.29							51.32
	64.33							61.06							58.61							39.36							75.32
14	83.46	27.1901					14	92.15	27.943					14	70.36	9.33285					14	86.71	24.3403					14	57.97	7.24164
	66.34							46.29							52.25							54.22							53.99
	30.2							41.56							57.39							39.07							68.04
15	62.45	5.67645					15	75.27	13.2242					15	54.39	5.09212					15	72.43	10.9963					15	50.05	8.66862
	64.04							52.37							64.33							56.03							64.03
	53.51							52.36							61.28							51.54							65.92
16	84.04	21.6638					16	71.07	11.0056					16	63.72	25.6233					16	98.99	34.4178					16	64.58	8.27284
	41.99							59.87							32.72							47.17							64.97
	53.97							49.06							83.56							33.84							50.45
17	106.32	40.1201					17	71.08	9.7398					17	63.57	10.7492					17	57.19	3.37258					17	45.75	13.3172
	36.16							52.79							68.51							59.07							62.12
	37.52							56.13							47.92							63.74							72.13
18	92.05	27.9428					18	63.64	9.744					18	56.06	3.71137					18	63.11	4.90969					18	58.74	1.13168
	47.2							67.4							60.51							62.55							60.93
	40.75							48.96							63.43							54.34							60.33
19	67.84	6.80388					19	64.4	10.58					19	77.29	15.2195					19	67.43	6.6198					19	59.2	0.701498
	55.64							47.93							48.63							57.84							60.29
	56.52							67.67							54.08							54.73							60.51
20	58.98	9.39634					20	71.41	11.631					20	80.05	17.813					20	43.95	27.0237					20	69.71	10.3974
	69.86							48.16							53.95							44.85							61.26
	51.15							60.43							46							91.2							49.03
21	64.72	4.09655					21	57.98	29.9312					21	53.35	7.72922					21	71.9	12.1577					21	58.19	13.8142
	57.37							90.89							58.17							47.6							74.63
	57.91							31.13							68.48							60.5							47.18
22	55.53	12.9473					22	70.98	14.4723					22	62.28	2.13045					22	75.54	15.8327					22	73.97	12.8215
	74.59							65.42							59.66							43.89							48.77
	49.88							43.6							58.06							60.57							57.26
23	83.44	20.315					23	91.32	28.9121					23	65.66	5.00875					23	68.22	7.84642					23	79.03	16.7576
	49.07							34.33							58.2							52.59							47.45
	47.49							54.35							56.14							59.19							53.52
24	55.95	15.4679					24	87.89	24.3548					24	69.12	7.89821					24	56.53	3.09369					24	73.65	15.0009
	77.09							49.18							55.41							62.47							43.94
	46.96							42.93							55.47							61							62.41
25	80.98	18.9604					25	55.02	4.52821					25	65.56	8.39759					25	60.28	36.0308					25	61.42	2.77712
	54.93							63.87							64.1							95.89							56.8
	44.09							61.11							50.34							23.83							61.78
26	67.72	19.9723					26	60.09	16.4252					26	81.09	18.6731					26	53.42	6.16781					26	54.86	17.0416
	74.96							76.38							45.57							65.65							46.12
	37.32							43.53							53.34							60.93							79.02
27	70.67	10.2111					27	82.38	19.6186					27	80.57	18.9205					27	112.87	45.8251					27	60.04	5.67011
	59.01							51.85							56.09							35.44							65.65
	50.32							45.77							43.34							31.69							54.31
28	84.04	23.3488					28	68.38	8.00157					28	61.52	1.78799					28	65.26	10.1854					28	71.83	14.5241
	37.41							59.18							58.03							48.26							64.38
	58.55							52.44							60.45							66.48							43.79
29	80.85	18.5421					29	39.62	17.7694					29	68.55	8.30222					29	89.91	26.7466					29	42.02	17.7737
	45.36							72.25							59.48							51.71							77.56
	53.79							68.13							51.97							38.38							60.42
30	83.56	20.588					30	51.53	8.37662					30	79.21	18.532					30	92.93	28.8924					30	72.9	16.1409
	50.97							68.28							58.56							38.9							65.2
	45.47							60.19							42.23							48.17							41.9
31	74.92	13.221					31	69.18	9.68428					31	84.86	25.9793					31	59.82	0.17088					31	59.94	5.06027
	49.74							60.94							33.03							60.02							65.09
	55.34							49.88							62.11							60.16							54.97
32	103.57	38.1782					32	59.44	5.20265					32	59.81	0.704486					32	92.37	28.0429					32	97.28	32.4746
	44.03							65.46							59.41							43.08							37.86
	32.4							55.1							60.78							44.55							44.86
33	79.6	17.9768					33	68.38	9.63002					33	65.47	4.89298					33	70.05	11.6174					33	63.3	8.88232
	44.28							62.14							56.04							62.67							66.76
	56.12							49.48							58.49							47.28							49.94
34	59.04	7.99335					34	67.78	10.2316					34	61.87	2.60858					34	53.56	6.46515					34	74.42	19.9672
	68.43							63.81							57.02							66.49							68.37
	52.53							48.41							61.11							59.95							37.21
35	53.44	7.64116					35	58.81	11.6905					35	49.47	18.9005					35	63.3	4.95681					35	59.17	1.18731
	68.39							72.24							48.71							62.4							61.36
	58.17							48.95							81.82							54.3							59.47
36	42.48	16.4287					36	74.22	13.734					36	60.94	3.05062					36	79.39	17.2403					36	58.43	7.9324
	75.06							46.81							62.47							46.4							52.97
	62.46							58.97							56.59							54.21							68.6
37	54.35	18.7063					37	83.07	23.407					37	57.43	2.29144					37	75.03	13.3152					37	54.02	15.8594
	80.88							60.66							60.74							55.29							77.98
	44.77							36.27							61.83							49.68							48
38	41	22.9441					38	66.31	26.2501					38	48.47	24.822					38	72.91	34.5538					38	43.53	18.4831
	85.49							82.52							43.04							86.24							56.48
	53.51							31.17							88.49							20.85							79.99
39	76.23	14.8542					39	77.96	21.5806					39	61.98	5.05003					39	82.15	20.7704					39	53.36	27.6643
	56.69							65.98							54.26							40.96							36.26
	47.08							36.06							63.76							56.89							90.38
40	92.19	34.453					40	73.52	21.289					40	59.26	0.680882					40	73.05	18.9532					40	65.71	10.7588
	64.15							71.02							60.14							38.26							47.59
	23.66							35.46							60.6							68.69							66.7
41	77.78	18.97					41	77.22	17.9498					41	62.43	2.75951					41	68.56	9.81326					41	54.3	4.99451
	40.03							41.4							57							62.15							62.09
	62.19							61.38							60.57							49.29							63.61
42	74.87	25.9203					42	57.3	10.299					42	51.64	9.1164					42	78.69	16.5804					42	64.1	6.67308
	75.06							71.38							58.64							54.25							52.3
	30.07							51.32							69.72							47.06							63.6
43	91.36	28.3436					43	98.2	34.5721					43	52.61	25.7142					43	49.14	9.40557					43	37.14	20.142
	36.21							30.86							88.6							65.33							67.72
	52.43							50.94							38.79							65.53							75.14
44	73.3	12.486					44	68.96	7.85962					44	59.67	0.471487					44	102.37	36.8781					44	63.04	5.85526
	58.17							54.27							60.54							35.13							63.71
	48.53							56.77							59.79							42.5							53.25
45	67.01	6.09707					45	71.13	13.9866					45	58.35	2.20932					45	92.95	28.5435					45	58.49	3.93844
	55.93							64.57							59.14							42.85							64.47
	57.06							44.3							62.51							44.2							57.04
46	81.57	21.0924					46	47.14	12.865					46	76.14	14.8859					46	82.63	20.1882					46	45.66	13.7966
	39.42							59.99							46.81							53.53							73.18
	59.01							72.87							57.05							43.84							61.16
47	73.16	13.2868					47	60.41	9.34175					47	67.77	16.1897					47	52.06	19.9148					47	55.63	22.1507
	60.25							50.46							41.39							82.66							40.36
	46.59							69.13							70.84							45.28							84.01
48	80.76	20.9065					48	66.1	5.55571					48	61.76	1.56614					48	86.04	26.6763					48	63.97	13.3165
	60.29							58.67							58.76							61.23							70.88
	38.95							55.23							59.48							32.73							45.15
49	69.9	8.96504					49	72.72	12.7804					49	61.67	1.68009					49	56.35	4.05193					49	55.37	28.4193
	52.43							60.12							60.02							59.29							34.18
	57.67							47.16							58.31							64.36							90.45
50	56.84	13.7942					50	58.41	3.23291					50	60.33	0.28931					50	64.54	8.65464					50	60.23	0.868159
	48.06							57.87							59.79							50.02							60.73
	75.1							63.72							59.88							65.44							59.04
51	57.65	4.00985					51	56.02	4.2115					51	61.09	2.39856					51	81.5	18.6389					51	57.89	1.92174
	57.72							64.41							57.25							50.1							60.46
	64.63							59.57							61.66							48.4							61.65
52	87.32	24.7166					52	70.87	17.0245					52	59.55	1.21897					52	89.52	25.6312					52	64.58	4.72622
	53.49							68.75							61.38							43.4							60.28
	39.19							40.38							59.07							47.08							55.14
53	46.49	11.7877					53	88.89	25.0217					53	55.92	8.94725					53	61.51	7.28336					53	54.25	19.6272
	65.32							45.22							70.26							66.41							43.89
	68.19							45.89							53.82							52.08							81.86
54	59.24	8.53541					54	90.93	26.8476					54	69.73	8.4838					54	88.3	25.9935					54	64.84	6.33496
	51.87							46.35							54.15							54.51							62.33
	68.89							42.72							56.12							37.19							52.83
55	57.92	5.73048					55	82.05	19.1092					55	77.01	16.9851					55	83.86	20.8604					55	55.23	5.09071
	55.6							48.26							59.95							50.93							65.36
	66.48							49.69							43.04							45.21							59.41
56	68.97	9.21938					56	90.53	29.8546					56	40.55	29.0068					56	89.19	25.9417					56	81.81	19.8257
	60.48							58.6							46.11							39.58							55.12
	50.55							30.87							93.34							51.23							43.07
57	42.98	21.1086					57	68.97	17.9437					57	65.66	5.92584					57	75.4	13.372					57	64.36	8.31657
	83.62							71.69							60.5							51.33							50.41
	53.4							39.34							53.84							53.27							65.23
58	59.98	26.25					58	58.69	1.47652					58	73.59	12.4845					58	72.54	24.1853					58	60.31	0.343948
	86.26							61.6							57.37							75.34							60.06
	33.76							59.71							49.04							32.12							59.63
59	43.7	18.1824					59	77.23	16.199					59	70.48	11.8378					59	90.99	27.7729					59	65.32	9.31863
	79.61							45.08							47.16							51.65							49.24
	56.69							57.69							62.36							37.36							65.44
60	105.49	39.5297					60	78.54	16.604					60	59.01	1.6289					60	82.84	21.0565					60	63.54	17.1463
	40.51							54.96							61.88							41.36							75.1
	34							46.5							59.11							55.8							41.36
61	45.29	16.4295					61	79.76	17.5209					61	58.06	1.85232					61	63.87	3.56495					61	68.37	18.1457
	56.98							53.88							60.19							59.28							72.45
	77.73							46.36							61.75							56.85							39.18
62	91.63	31.2617					62	72.56	11.4926					62	65.54	6.27863					62	68.65	12.6432					62	61.02	1.68083
	59.25							57.43							53.18							65.86							58.06
	29.12							50.01							61.28							45.49							60.92
63	71.85	14.7216					63	60.16	13.7607					63	78.61	17.3725					63	68.87	7.68223					63	66.73	7.56002
	64.63							73.68							57.18							55.66							61.45
	43.52							46.16							44.21							55.47							51.82
64	76.68	19.1487					64	66.47	11.572					64	60.13	0.362905					64	78.86	29.1216					64	53.74	20.5095
	64.23							66.89							60.28							26.46							82.91
	39.09							46.64							59.59							74.68							43.35
65	68.37	23.0352					65	66.98	20.1577					65	59.31	13.5182					65	66.86	6.47697					65	57.5	15.8189
	77.68							75.74							46.84							59.15							76.92
	33.95							37.28							73.85							53.99							45.58
66	73.07	17.2409					66	86.55	28.7834					66	56.65	8.51451					66	80.59	18.2164					66	79.85	17.4179
	40.46							64.04							69.68							45.98							52.88
	66.47							29.41							53.67							53.43							47.27
67	61.08	19.7422					67	78.89	16.4021					67	43.95	16.3319					67	65.32	9.01606					67	38.26	29.9715
	79.18							51.74							76.6							49.59							47.55
	39.74							49.37							59.45							65.09							94.19
68	97.36	33.7206					68	73.22	28.9868					68	77.07	14.8329					68	51.19	7.86149					68	64.6	3.98825
	31.82							80.02							50.25							66.3							57.89
	50.82							26.76							52.68							62.51							57.51
69	74.58	13.5769					69	46.66	15.0786					69	61.4	1.90549					69	101.61	36.4671					69	51.3	19.8088
	47.72							76.36							57.83							33.6							82.67
	57.7							56.98							60.77							44.79							46.03
70	95.18	31.4223					70	54.09	7.29274					70	47	13.2571					70	72.38	12.5587					70	58.78	2.30625
	34.72							68.15							59.5							60.35							62.66
	50.1							57.76							73.5							47.27							58.56
71	98.54	33.3853					71	68.58	10.3536					71	65.28	5.06569					71	66.23	5.55565					71	87.42	35.05
	41.49							48.5							55.18							55.56							72.07
	39.97							62.92							59.54							58.21							20.51
72	77.42	15.1354					72	67.6	7.28813					72	71.93	11.4671					72	79.19	21.0228					72	107.86	42.6162
	52.51							53.07							49.06							63.28							45.98
	50.07							59.33							59.01							37.53							26.16
73	84	22.1202					73	66.77	9.42936					73	63.51	16.2518					73	88.59	24.7721					73	113.36	46.4089
	40.43							64							74.21							44.92							29.04
	55.57							49.23							42.28							46.49							37.6
74	92.42	32.3254					74	73.25	33.9528					74	65.02	12.5754					74	66.22	7.98175					74	73.67	24.2073
	27.77							85.33							69.29							62.78							74.28
	59.81							21.42							45.69							51							32.05
75	70.69	10.9167					75	89.74	25.7864					75	62.95	8.33613					75	77.89	16.1546					75	94.93	31.8368
	60.44							46.39							66.46							55.63							32.61
	48.87							43.87							50.59							46.48							52.46
76	81.94	22.4781					76	104.39	38.478					76	54.56	10.5861					76	74.63	12.842					76	53.4	6.65568
	61.04							39.45							72.2							50.59							66.71
	37.02							36.16							53.24							54.78							59.89
77	72.29	12.3251					77	63.9	3.69561					77	67.59	15.6067					77	65.35	15.2556					77	89.21	33.1439
	60.07							59.55							42.05							71.86							66.81
	47.64							56.55							70.36							42.79							23.98
78	76.96	21.058					78	87.88	24.3971					78	57.73	4.38086					78	69.52	8.75644					78	62.53	9.82249
	36.43							49.56							57.22							58.19							68.31
	66.61							42.56							65.05							52.29							49.16
79	90.38	35.9303					79	83.05	19.9877					79	73.4	12.1327					79	96.72	32.1911					79	72.07	16.0922
	69.28							49.49							56.84							46.64							66.2
	20.34							47.46							49.76							36.64							41.73
80	81.82	32.9148					80	60.89	6.35194					80	61.07	1.06504					80	87.06	23.6743					80	78.41	18.014
	76.04							65.86							59.99							43.11							59.18
	22.14							53.25							58.94							49.83							42.41
81	102.9	39.095					81	88.21	24.7915					81	48	12.7462					81	68.54	8.8884					81	59.35	6.50939
	26.38							50.11							73.38							60.66							66.81
	50.72							41.68							58.62							50.8							53.84
82	72.13	11.2785					82	78.98	19.8677					82	64.05	4.75795					82	84.4	22.9327					82	77.06	18.1197
	58.04							61.67							61.19							38.89							40.98
	49.83							39.35							54.76							56.71							61.96
83	62.76	9.63131					83	74.2	12.4928					83	58.42	3.94491					83	65.01	9.8788					83	57.22	3.76144
	67.95							50.7							64.49							48.62							64.28
	49.29							55.1							57.09							66.37							58.5
84	100.21	34.8285					84	89.1	25.3403					84	78.18	21.438					84	96.83	32.1756					84	65.95	5.15617
	40.52							48.1							65.46							37.35							57.21
	39.27							42.8							36.36							45.82							56.84
85	88.7	24.9057					85	63.75	8.69431					85	66.54	6.52505					85	75.35	13.3277					85	50.02	11.1789
	44.06							66.19							53.49							53.28							57.9
	47.24							50.06							59.97							51.37							72.08
86	65.1	4.59294					86	83.96	20.9657					86	45.69	12.4031					86	69.48	17.2579					86	58.12	2.34668
	56.19							45.02							66.65							70.44							62.63
	58.71							51.02							67.66							40.08							59.25
87	71.73	10.8832					87	51.23	7.6854					87	62.77	3.43245					87	81.83	21.8601					87	68.14	10.3514
	58.04							63.21							61.07							60.06							63.51
	50.23							65.56							56.16							38.11							48.35
88	62.76	9.63131					88	61.48	15.7423					88	67.71	17.0471					88	57.6	3.25115					88	86.35	24.6857
	67.95							74.95							71.83							63.7							56.24
	49.29							43.57							40.46							58.7							37.41
89	58.63	5.20211					89	82.93	20.0413					89	76.23	14.1307					89	36.08	21.3727					89	60.15	14.1056
	55.62							45.83							53.34							66.7							74.03
	65.75							51.24							50.43							77.22							45.82
90	83.61	20.447					90	81.6	18.8507					90	80.63	23.1585					90	101.8	36.2023					90	63.18	4.33668
	48.12							46.87							64.42							39.52							55.06
	48.27							51.53							34.95							38.68							61.76
91	85.27	22.7691					91	73.63	13.5067					91	80.84	18.473					91	96.83	32.1756					91	54.61	4.9661
	53.65							46.62							45.64							37.35							64.39
	41.08							59.75							53.52							45.82							61
92	77.6	21.1064					92	55.42	11.6462					92	60.82	3.36577					92	83.34	26.3665					92	56.66	22.2092
	65.8							51.34							62.88							65.26							83.69
	36.6							73.24							56.3							31.4							39.65
93	76.05	16.6824					93	60.92	8.46757					93	47.08	12.2513					93	106.37	40.5386					93	59.09	0.838033
	42.75							51.11							61.47							31.27							60.74
	61.2							67.97							71.45							42.36							60.17
94	58.2	3.16109					94	61.76	9.9277					94	60.74	2.08113					94	68.89	7.78073					94	87.59	24.2155
	63.65							68.93							57.65							54.43							50.14
	58.15							49.31							61.61							56.68							42.27
95	41.03	17.844					95	59.81	1.78261					95	65.26	8.59621					95	97.29	32.7061					95	76.09	14.2547
	62.52							58.32							64.66							46.53							54.96
	76.45							61.87							50.08							36.18							48.95
96	79.92	17.4286					96	70.77	13.7222					96	45.81	13.4371					96	61.19	1.04704					96	82.48	19.469
	52.52							44.55							61.66							59.59							48.93
	47.56							64.68							72.53							59.22							48.59
97	39.94	38.0388					97	72.92	17.3424					97	45.76	15.6037					97	51.86	33.8913					97	63.11	8.66425
	103.87							66.79							76.68							97.22							66.68
	36.19							40.29							57.56							30.92							50.21
98	95.06	31.4273					98	61.64	1.56195					98	52.87	18.0256					98	60.99	2.27291					98	89.05	26.3588
	34.36							59.83							80.5							57.4							37.61
	50.58							58.53							46.63							61.61							53.34
99	75.12	13.8427					99	58.09	9.79567					99	52.73	13.5204					99	71.17	16.3047					99	78.37	17.0871
	47.95							51.3							75.6							67.54							57.05
	56.93							70.61							51.67							41.29							44.58
100	98.33	33.9341					100	81.83	19.327					100	56.17	7.39999					100	59.61	26.9871					100	74.31	14.3856
	47.88							45.07							68.53							33.21							45.54
	33.79							53.1							55.3							87.18							60.15
																						17.4709							14.3242
	17.4135							14.1753							10.1246

## Sheet: Fig 2c
	Tri18	Tri10	Tri18t	Tri14t	Tri10t
Measurement	17.4709	14.3099	17.4281	14.0528	9.81509
Simulation	17.8469	15.0997	13.5391	11.4792	10.0503

## Sheet: Fig 3b
No.	square angle
1	72.86		Angle range	counts	percentage （%）
	78.07		25-30	1	0.25
	100.31		30-35	4	1
	108.76		35-40	8	2
2	90.01		40-45	11	2.75
	90.56		45-50	10	2.5
	91.79		50-55	12	3
	87.64		55-60	15	3.75
3	109.03		60-65	15	3.75
	73.09		65-70	19	4.75
	80.42		70-75	30	7.5
	97.46		75-80	26	6.5
4	79.61		80-85	20	5
	102.27		85-90	30	7.5
	75.81		90-95	31	7.75
	102.31		95-100	18	4.5
5	71.69		100-105	21	5.25
	116.26		105-110	30	7.5
	78.1		110-115	24	6
	93.95		115-120	17	4.25
6	75.51		120-125	13	3.25
	104.49		125-130	10	2.5
	105.38		130-135	10	2.5
	74.62		135-140	8	2
7	102.57		140-145	8	2
	77.43		145-150	5	1.25
	109.38		150-155	2	0.5
	70.62		155-160	2	0.5
8	99.87			400	100
	80.13
	87.12
	92.88
9	114.72
	65.28
	67.39
	112.61
10	110.65
	69.35
	112.87
	67.13
11	101.41
	78.59
	91.52
	88.48
12	113.58
	41.64
	51.99
	152.79
13	56.89
	112.26
	58.84
	132.01
14	78.02
	126.6
	75.24
	80.14
15	79.96
	119.59
	110.9
	49.55
16	82.91
	87.02
	77.36
	112.71
17	108.95
	59.73
	43.71
	147.61
18	121.5
	58.5
	51.07
	128.93
19	94.92
	85.08
	117.37
	62.63
20	86.62
	70.2
	96.06
	112.5
21	94.88
	70.84
	87.96
	106.32
22	115.86
	73.68
	135.2
	35.26
23	115.54
	64.46
	70.74
	109.26
24	90.26
	88.98
	75.47
	105.29
25	54.56
	124.92
	137.63
	42.89
26	67.76
	110.49
	73.32
	108.43
27	108.3
	52.2
	129.79
	69.71
28	105.6
	77.2
	74.79
	102.41
29	124.29
	55.75
	142.16
	37.8
30	126.06
	65.1
	116.51
	52.33
31	80.04
	87.68
	106.69
	85.59
32	133.76
	40.64
	141.86
	43.74
33	79.4
	100.98
	58.15
	121.47
34	114.98
	69.63
	108
	67.39
35	64.13
	130.91
	125.82
	39.14
36	92.95
	83.06
	90.68
	93.31
37	116.52
	63.48
	77.23
	102.77
38	90.11
	77.25
	91.09
	101.55
39	97.08
	83.09
	81.15
	98.68
40	109.09
	71.92
	65.85
	113.14
41	103.05
	80.23
	127.79
	48.93
42	77.92
	102.08
	95.92
	84.08
43	143.3
	36.7
	38.13
	141.87
44	99.25
	80.75
	73.3
	106.7
45	44.93
	130.11
	49.76
	135.2
46	46.32
	127.21
	157.86
	28.61
47	70.58
	115.29
	73.18
	100.95
48	76.96
	102.83
	70.14
	110.07
49	81.84
	98.27
	106.34
	73.55
50	55.52
	43.45
	138.72
	122.31
51	78.66
	101.34
	105.94
	74.06
52	79.61
	85.03
	109.5
	85.86
53	73.24
	116.96
	109.27
	60.53
54	120.31
	61.41
	52.17
	126.11
55	57.83
	105.6
	81.13
	115.44
56	52.95
	129.1
	41.88
	136.07
57	87.33
	78.61
	119.3
	74.76
58	105.95
	73.41
	89.38
	91.26
59	114.26
	60.6
	123.7
	61.44
60	89.24
	90.76
	90.18
	89.82
61	131.11
	48.89
	48.67
	131.33
62	36.7
	156.03
	46.94
	120.33
63	131.53
	46.32
	130.41
	51.74
64	52.48
	114.34
	54.37
	138.81
65	100.62
	82.45
	97.35
	79.58
66	137.42
	31.59
	151.57
	39.42
67	130.95
	50.6
	121.4
	57.05
68	90.14
	89.86
	88.89
	91.11
69	64.52
	117.58
	140.26
	37.64
70	109.42
	81.87
	93.17
	75.54
71	53.91
	140.21
	46.72
	119.16
72	105.81
	71.72
	97.25
	85.22
73	102.9
	77.1
	85.2
	94.8
74	118.8
	49.1
	56.96
	135.14
75	87.51
	71.02
	69.58
	131.89
76	81.52
	98.48
	97.55
	82.45
77	86.23
	93.77
	89.22
	90.78
78	87.61
	92.39
	90.53
	89.47
79	110.07
	73.07
	82.82
	94.04
80	73.28
	95.1
	113.04
	78.58
81	91.51
	88.49
	89.92
	90.08
82	56.92
	121.15
	140.57
	41.36
83	71.18
	108.82
	114.48
	65.52
84	117.07
	87.29
	98.11
	57.53
85	63.92
	116.08
	105.53
	74.47
86	102.99
	43.05
	68.81
	145.15
87	65.34
	114.66
	122.09
	57.91
88	108.56
	71.44
	102.3
	77.7
89	43.76
	140.35
	30.77
	145.12
90	33.44
	146.56
	32.39
	147.61
91	114.95
	65.65
	111.04
	68.36
92	81.51
	95.59
	80.06
	102.84
93	61.26
	112.14
	116.9
	69.7
94	67.77
	125.61
	57.07
	109.55
95	97.54
	85.86
	56.56
	120.04
96	73.57
	112.98
	72.63
	100.82
97	95.61
	91.95
	66.92
	105.52
98	124.37
	62.88
	109.66
	63.09
99	64.81
	88.92
	108.97
	97.3
100	113.16
	64.25
	91.47
	91.12
	27.6068

## Sheet: Fig 4a
20℃												90℃ 2h												90℃ 4h												20℃ after 90℃ 4h													20℃
TITLE	cuvette											TITLE	cuvette											TITLE	cuvette											TITLE	cuvette
DATA TYPE												DATA TYPE												DATA TYPE												DATA TYPE													wavelength
ORIGIN	JASCO											ORIGIN	JASCO											ORIGIN	JASCO											ORIGIN	JASCO
OWNER												OWNER												OWNER												OWNER
DATE	2017-08-29											DATE	2017-08-29											DATE	2017-08-29											DATE	2017-08-29												nm
TIME	12:22:51											TIME	12:32:48											TIME	12:32:48											TIME	12:22:51												200
SPECTROMETER/DATA SYSTEM	JASCO Corp., J-810, Rev. 1.00											SPECTROMETER/DATA SYSTEM	JASCO Corp., J-810, Rev. 1.00											SPECTROMETER/DATA SYSTEM	JASCO Corp., J-810, Rev. 1.00											SPECTROMETER/DATA SYSTEM	JASCO Corp., J-810, Rev. 1.00												200.5
RESOLUTION												RESOLUTION												RESOLUTION												RESOLUTION													201
DELTAX	-0.5											DELTAX	-0.5											DELTAX	-0.5											DELTAX	-0.5												201.5
XUNITS	NANOMETERS											XUNITS	NANOMETERS											XUNITS	NANOMETERS											XUNITS	NANOMETERS												202
YUNITS	CD[mdeg]											YUNITS	CD[mdeg]											YUNITS	CD[mdeg]											YUNITS	CD[mdeg]												202.5
Y2UNITS	HT[V]											Y2UNITS	HT[V]											Y2UNITS	HT[V]											Y2UNITS	HT[V]												203
FIRSTX	260											FIRSTX	260											FIRSTX	260											FIRSTX	260												203.5
LASTX	200											LASTX	200											LASTX	200											LASTX	200												204
NPOINTS	121											NPOINTS	121											NPOINTS	121											NPOINTS	121												204.5
FIRSTY	1.01656											FIRSTY	1.90442											FIRSTY	1.90442											FIRSTY	1.01656												205
MAXY	12.4985			Buffer (1xPBS, 500mM NaCl)				Corrected valuers (sample - blank)				MAXY	8.84163			Buffer (1xPBS, 500mM NaCl)				Corrected valuers (sample - blank)				MAXY	8.84163			Buffer (1xPBS, 500mM NaCl)				Corrected valuers (sample - blank)				MAXY	12.4985			Buffer (1xPBS, 500mM NaCl)				Corrected valuers (sample - blank)					205.5
MINY	-42.8062			Wavelength (nm)	CD	HT		Wavelength	CD			MINY	-34.1435			Wavelength (nm)	CD	HT		Wavelength	CD			MINY	-34.1435			Wavelength (nm)	CD	HT		Wavelength	CD			MINY	-42.8062			Wavelength (nm)	CD	HT		Wavelength	CD				206
XYDATA				NANOMETERS	CD[mdeg]	HT[V]		NANOMETERS	CD[mdeg]			XYDATA				NANOMETERS	CD[mdeg]	HT[V]		NANOMETERS	CD[mdeg]			XYDATA				NANOMETERS	CD[mdeg]	HT[V]		NANOMETERS	CD[mdeg]			XYDATA				NANOMETERS	CD[mdeg]	HT[V]		NANOMETERS	CD[mdeg]				206.5
260	1.01656	282.896		260	0.896938	282.218		260	0.119622			260	1.95894	283.566		260	0.896938	282.218		260	1.062			260	1.89153	283.148		260	0.896938	282.218		260	0.994592			260	1.22514	283.035		260	0.896938	282.218		260	0.328202				207
259.5	1.02418	283.306		259.5	0.878032	282.628		259.5	0.146148			259.5	1.96582	283.981		259.5	0.878032	282.628		259.5	1.08779			259.5	1.90801	283.561		259.5	0.878032	282.628		259.5	1.02998			259.5	1.20606	283.442		259.5	0.878032	282.628		259.5	0.328028				207.5
259	1.02089	283.723		259	0.874987	283.042		259	0.145903			259	1.95872	284.4		259	0.874987	283.042		259	1.08373			259	1.92979	283.98		259	0.874987	283.042		259	1.0548			259	1.19589	283.856		259	0.874987	283.042		259	0.320903				208
258.5	1.01054	284.143		258.5	0.879093	283.46		258.5	0.131447			258.5	1.96632	284.825		258.5	0.879093	283.46		258.5	1.08723			258.5	1.92639	284.401		258.5	0.879093	283.46		258.5	1.0473			258.5	1.18822	284.273		258.5	0.879093	283.46		258.5	0.309127				208.5
258	1.01016	284.564		258	0.871502	283.882		258	0.138658			258	1.9789	285.253		258	0.871502	283.882		258	1.1074			258	1.93633	284.826		258	0.871502	283.882		258	1.06483			258	1.19888	284.696		258	0.871502	283.882		258	0.327378				209
257.5	0.987716	284.993		257.5	0.897201	284.309		257.5	0.090515			257.5	1.97608	285.683		257.5	0.897201	284.309		257.5	1.07888			257.5	1.93428	285.259		257.5	0.897201	284.309		257.5	1.03708			257.5	1.17227	285.123		257.5	0.897201	284.309		257.5	0.275069				209.5
257	0.976074	285.423		257	0.912808	284.74		257	0.063266			257	1.9563	286.112		257	0.912808	284.74		257	1.04349			257	1.93421	285.691		257	0.912808	284.74		257	1.0214			257	1.15918	285.552		257	0.912808	284.74		257	0.246372				210
256.5	0.95861	285.851		256.5	0.913406	285.167		256.5	0.045204			256.5	1.95795	286.544		256.5	0.913406	285.167		256.5	1.04454			256.5	1.94166	286.125		256.5	0.913406	285.167		256.5	1.02825			256.5	1.1416	285.982		256.5	0.913406	285.167		256.5	0.228194				210.5
256	0.955787	286.277		256	0.916554	285.591		256	0.039233			256	1.94399	286.976		256	0.916554	285.591		256	1.02744			256	1.92214	286.56		256	0.916554	285.591		256	1.00559			256	1.13844	286.407		256	0.916554	285.591		256	0.221886				211
255.5	0.936922	286.702		255.5	0.930897	286.01		255.5	0.006025			255.5	1.93291	287.405		255.5	0.930897	286.01		255.5	1.00201			255.5	1.91364	286.99		255.5	0.930897	286.01		255.5	0.982743			255.5	1.13597	286.829		255.5	0.930897	286.01		255.5	0.205073				211.5
255	0.913898	287.131		255	0.961537	286.431		255	-0.047639			255	1.90375	287.834		255	0.961537	286.431		255	0.942213			255	1.89757	287.417		255	0.961537	286.431		255	0.936033			255	1.14074	287.253		255	0.961537	286.431		255	0.179203				212
254.5	0.886978	287.556		254.5	0.94417	286.851		254.5	-0.057192			254.5	1.90281	288.265		254.5	0.94417	286.851		254.5	0.95864			254.5	1.85441	287.846		254.5	0.94417	286.851		254.5	0.91024			254.5	1.13513	287.677		254.5	0.94417	286.851		254.5	0.19096				212.5
254	0.885938	287.981		254	0.922731	287.267		254	-0.036793			254	1.8995	288.696		254	0.922731	287.267		254	0.976769			254	1.85407	288.275		254	0.922731	287.267		254	0.931339			254	1.12986	288.099		254	0.922731	287.267		254	0.207129				213
253.5	0.863647	288.405		253.5	0.915122	287.686		253.5	-0.051475			253.5	1.87783	289.124		253.5	0.915122	287.686		253.5	0.962708			253.5	1.83645	288.703		253.5	0.915122	287.686		253.5	0.921328			253.5	1.12011	288.522		253.5	0.915122	287.686		253.5	0.204988				213.5
253	0.843858	288.829		253	0.937997	288.102		253	-0.094139			253	1.87738	289.554		253	0.937997	288.102		253	0.939383			253	1.84102	289.134		253	0.937997	288.102		253	0.903023			253	1.0872	288.945		253	0.937997	288.102		253	0.149203				214
252.5	0.851102	289.253		252.5	0.947099	288.518		252.5	-0.095997			252.5	1.84839	289.988		252.5	0.947099	288.518		252.5	0.901291			252.5	1.80587	289.565		252.5	0.947099	288.518		252.5	0.858771			252.5	1.08024	289.369		252.5	0.947099	288.518		252.5	0.133141				214.5
252	0.847529	289.677		252	0.947404	288.932		252	-0.099875			252	1.8288	290.417		252	0.947404	288.932		252	0.881396			252	1.80237	289.997		252	0.947404	288.932		252	0.854966			252	1.04002	289.792		252	0.947404	288.932		252	0.092616				215
251.5	0.831902	290.097		251.5	0.9541	289.344		251.5	-0.122198			251.5	1.79102	290.845		251.5	0.9541	289.344		251.5	0.83692			251.5	1.78092	290.423		251.5	0.9541	289.344		251.5	0.82682			251.5	0.992691	290.211		251.5	0.9541	289.344		251.5	0.038591				215.5
251	0.836772	290.513		251	0.961559	289.753		251	-0.124787			251	1.75126	291.271		251	0.961559	289.753		251	0.789701			251	1.74331	290.845		251	0.961559	289.753		251	0.781751			251	0.961434	290.63		251	0.961559	289.753		251	-0.000125				216
250.5	0.808906	290.925		250.5	0.961115	290.154		250.5	-0.152209			250.5	1.71306	291.695		250.5	0.961115	290.154		250.5	0.751945			250.5	1.71255	291.263		250.5	0.961115	290.154		250.5	0.751435			250.5	0.935974	291.04		250.5	0.961115	290.154		250.5	-0.025141				216.5
250	0.808243	291.338		250	0.970438	290.555		250	-0.162195			250	1.68367	292.12		250	0.970438	290.555		250	0.713232			250	1.65626	291.683		250	0.970438	290.555		250	0.685822			250	0.880779	291.452		250	0.970438	290.555		250	-0.089659				217
249.5	0.782292	291.755		249.5	0.959153	290.96		249.5	-0.176861			249.5	1.61499	292.548		249.5	0.959153	290.96		249.5	0.655837			249.5	1.60682	292.108		249.5	0.959153	290.96		249.5	0.647667			249.5	0.838434	291.867		249.5	0.959153	290.96		249.5	-0.120719				217.5
249	0.755973	292.177		249	0.951615	291.368		249	-0.195642			249	1.56814	292.979		249	0.951615	291.368		249	0.616525			249	1.57391	292.537		249	0.951615	291.368		249	0.622295			249	0.794813	292.286		249	0.951615	291.368		249	-0.156802				218
248.5	0.725802	292.594		248.5	0.955218	291.776		248.5	-0.229416			248.5	1.49206	293.413		248.5	0.955218	291.776		248.5	0.536842			248.5	1.51366	292.969		248.5	0.955218	291.776		248.5	0.558442			248.5	0.763461	292.711		248.5	0.955218	291.776		248.5	-0.191757				218.5
248	0.675058	293.012		248	0.969736	292.178		248	-0.294678			248	1.42389	293.845		248	0.969736	292.178		248	0.454154			248	1.45595	293.403		248	0.969736	292.178		248	0.486214			248	0.710612	293.132		248	0.969736	292.178		248	-0.259124				219
247.5	0.599502	293.433		247.5	0.991701	292.581		247.5	-0.392199			247.5	1.33955	294.278		247.5	0.991701	292.581		247.5	0.347849			247.5	1.3892	293.838		247.5	0.991701	292.581		247.5	0.397499			247.5	0.640116	293.553		247.5	0.991701	292.581		247.5	-0.351585				219.5
247	0.527531	293.858		247	0.99389	292.981		247	-0.466359			247	1.23515	294.715		247	0.99389	292.981		247	0.24126			247	1.25883	294.275		247	0.99389	292.981		247	0.26494			247	0.545951	293.976		247	0.99389	292.981		247	-0.447939				220
246.5	0.412567	294.285		246.5	0.98642	293.384		246.5	-0.573853			246.5	1.09697	295.154		246.5	0.98642	293.384		246.5	0.11055			246.5	1.13156	294.714		246.5	0.98642	293.384		246.5	0.14514			246.5	0.487125	294.403		246.5	0.98642	293.384		246.5	-0.499295				220.5
246	0.271865	294.714		246	0.969898	293.786		246	-0.698033			246	0.931883	295.597		246	0.969898	293.786		246	-0.038015			246	0.972896	295.157		246	0.969898	293.786		246	0.002998			246	0.397555	294.832		246	0.969898	293.786		246	-0.572343				221
245.5	0.128073	295.145		245.5	0.949196	294.187		245.5	-0.821123			245.5	0.754164	296.046		245.5	0.949196	294.187		245.5	-0.195032			245.5	0.815716	295.604		245.5	0.949196	294.187		245.5	-0.13348			245.5	0.274025	295.264		245.5	0.949196	294.187		245.5	-0.675171				221.5
245	-0.0470015	295.587		245	0.937413	294.594		245	-0.984415			245	0.572701	296.509		245	0.937413	294.594		245	-0.364712			245	0.608525	296.064		245	0.937413	294.594		245	-0.328888			245	0.137946	295.708		245	0.937413	294.594		245	-0.799467				222
244.5	-0.240404	296.042		244.5	0.904318	295.006		244.5	-1.14472			244.5	0.358077	296.987		244.5	0.904318	295.006		244.5	-0.546241			244.5	0.416225	296.539		244.5	0.904318	295.006		244.5	-0.488093			244.5	-0.0498458	296.164		244.5	0.904318	295.006		244.5	-0.954164				222.5
244	-0.436216	296.51		244	0.885524	295.428		244	-1.32174			244	0.0999212	297.48		244	0.885524	295.428		244	-0.785603			244	0.165819	297.028		244	0.885524	295.428		244	-0.719705			244	-0.243144	296.633		244	0.885524	295.428		244	-1.12867				223
243.5	-0.670752	296.996		243.5	0.862643	295.858		243.5	-1.5334			243.5	-0.217185	297.988		243.5	0.862643	295.858		243.5	-1.07983			243.5	-0.100104	297.535		243.5	0.862643	295.858		243.5	-0.962747			243.5	-0.473236	297.122		243.5	0.862643	295.858		243.5	-1.33588				223.5
243	-0.945071	297.496		243	0.873143	296.296		243	-1.81821			243	-0.524517	298.507		243	0.873143	296.296		243	-1.39766			243	-0.407654	298.055		243	0.873143	296.296		243	-1.2808			243	-0.720581	297.623		243	0.873143	296.296		243	-1.59372				224
242.5	-1.25593	298.01		242.5	0.910208	296.74		242.5	-2.16614			242.5	-0.898131	299.047		242.5	0.910208	296.74		242.5	-1.80834			242.5	-0.755222	298.591		242.5	0.910208	296.74		242.5	-1.66543			242.5	-1.01588	298.141		242.5	0.910208	296.74		242.5	-1.92609				224.5
242	-1.63462	298.544		242	0.933251	297.196		242	-2.56787			242	-1.27797	299.604		242	0.933251	297.196		242	-2.21122			242	-1.13829	299.153		242	0.933251	297.196		242	-2.07154			242	-1.38187	298.676		242	0.933251	297.196		242	-2.31512				225
241.5	-2.02331	299.102		241.5	0.914667	297.668		241.5	-2.93798			241.5	-1.69835	300.184		241.5	0.914667	297.668		241.5	-2.61302			241.5	-1.56494	299.745		241.5	0.914667	297.668		241.5	-2.47961			241.5	-1.80425	299.233		241.5	0.914667	297.668		241.5	-2.71892				225.5
241	-2.46366	299.685		241	0.917143	298.151		241	-3.3808			241	-2.1601	300.786		241	0.917143	298.151		241	-3.07724			241	-2.05227	300.362		241	0.917143	298.151		241	-2.96941			241	-2.2174	299.812		241	0.917143	298.151		241	-3.13454				226
240.5	-2.98216	300.293		240.5	0.948659	298.648		240.5	-3.93082			240.5	-2.68458	301.418		240.5	0.948659	298.648		240.5	-3.63324			240.5	-2.54658	301.005		240.5	0.948659	298.648		240.5	-3.49524			240.5	-2.70466	300.418		240.5	0.948659	298.648		240.5	-3.65332				226.5
240	-3.51618	300.924		240	0.954736	299.158		240	-4.47092			240	-3.24469	302.084		240	0.954736	299.158		240	-4.19943			240	-3.10538	301.677		240	0.954736	299.158		240	-4.06012			240	-3.28421	301.051		240	0.954736	299.158		240	-4.23895				227
239.5	-4.11881	301.585		239.5	0.953633	299.687		239.5	-5.07244			239.5	-3.83984	302.784		239.5	0.953633	299.687		239.5	-4.79347			239.5	-3.70351	302.374		239.5	0.953633	299.687		239.5	-4.65714			239.5	-3.89922	301.712		239.5	0.953633	299.687		239.5	-4.85285				227.5
239	-4.77283	302.277		239	0.988975	300.234		239	-5.7618			239	-4.48254	303.516		239	0.988975	300.234		239	-5.47152			239	-4.38197	303.104		239	0.988975	300.234		239	-5.37094			239	-4.59177	302.407		239	0.988975	300.234		239	-5.58075				228
238.5	-5.5023	303.003		238.5	0.992292	300.797		238.5	-6.49459			238.5	-5.18838	304.274		238.5	0.992292	300.797		238.5	-6.18067			238.5	-5.12014	303.861		238.5	0.992292	300.797		238.5	-6.11243			238.5	-5.35197	303.133		238.5	0.992292	300.797		238.5	-6.34426				228.5
238	-6.31013	303.758		238	1.02939	301.375		238	-7.33952			238	-5.93627	305.056		238	1.02939	301.375		238	-6.96566			238	-5.87793	304.642		238	1.02939	301.375		238	-6.90732			238	-6.15246	303.882		238	1.02939	301.375		238	-7.18185				229
237.5	-7.20584	304.54		237.5	1.021	301.965		237.5	-8.22684			237.5	-6.74851	305.871		237.5	1.021	301.965		237.5	-7.76951			237.5	-6.71187	305.45		237.5	1.021	301.965		237.5	-7.73287			237.5	-7.06002	304.663		237.5	1.021	301.965		237.5	-8.08102				229.5
237	-8.19385	305.353		237	1.01297	302.573		237	-9.20682			237	-7.5758	306.713		237	1.01297	302.573		237	-8.58877			237	-7.5699	306.286		237	1.01297	302.573		237	-8.58287			237	-8.00026	305.475		237	1.01297	302.573		237	-9.01323				230
236.5	-9.22461	306.192		236.5	1.01179	303.192		236.5	-10.2364			236.5	-8.47201	307.581		236.5	1.01179	303.192		236.5	-9.4838			236.5	-8.48487	307.147		236.5	1.01179	303.192		236.5	-9.49666			236.5	-9.00048	306.316		236.5	1.01179	303.192		236.5	-10.0123				230.5
236	-10.3518	307.064		236	0.980964	303.826		236	-11.3328			236	-9.40707	308.481		236	0.980964	303.826		236	-10.388			236	-9.45449	308.038		236	0.980964	303.826		236	-10.4355			236	-10.1258	307.188		236	0.980964	303.826		236	-11.1068				231
235.5	-11.5231	307.966		235.5	0.965361	304.469		235.5	-12.4885			235.5	-10.3955	309.403		235.5	0.965361	304.469		235.5	-11.3609			235.5	-10.471	308.954		235.5	0.965361	304.469		235.5	-11.4364			235.5	-11.2946	308.087		235.5	0.965361	304.469		235.5	-12.26				231.5
235	-12.7742	308.894		235	0.94115	305.118		235	-13.7154			235	-11.4422	310.352		235	0.94115	305.118		235	-12.3834			235	-11.5451	309.887		235	0.94115	305.118		235	-12.4863			235	-12.5274	309.012		235	0.94115	305.118		235	-13.4686				232
234.5	-14.1189	309.848		234.5	0.955278	305.776		234.5	-15.0742			234.5	-12.5342	311.326		234.5	0.955278	305.776		234.5	-13.4895			234.5	-12.6355	310.846		234.5	0.955278	305.776		234.5	-13.5908			234.5	-13.84	309.968		234.5	0.955278	305.776		234.5	-14.7953				232.5
234	-15.5353	310.831		234	0.975774	306.447		234	-16.5111			234	-13.6623	312.329		234	0.975774	306.447		234	-14.6381			234	-13.7589	311.833		234	0.975774	306.447		234	-14.7347			234	-15.239	310.954		234	0.975774	306.447		234	-16.2148				233
233.5	-16.987	311.84		233.5	0.993284	307.125		233.5	-17.9803			233.5	-14.8258	313.352		233.5	0.993284	307.125		233.5	-15.8191			233.5	-14.9404	312.843		233.5	0.993284	307.125		233.5	-15.9337			233.5	-16.6528	311.964		233.5	0.993284	307.125		233.5	-17.6461				233.5
233	-18.5074	312.866		233	0.984031	307.801		233	-19.4914			233	-16.0186	314.388		233	0.984031	307.801		233	-17.0026			233	-16.1311	313.869		233	0.984031	307.801		233	-17.1151			233	-18.165	312.992		233	0.984031	307.801		233	-19.149				234
232.5	-20.0628	313.91		232.5	0.988684	308.478		232.5	-21.0515			232.5	-17.2211	315.437		232.5	0.988684	308.478		232.5	-18.2098			232.5	-17.3286	314.92		232.5	0.988684	308.478		232.5	-18.3173			232.5	-19.7167	314.037		232.5	0.988684	308.478		232.5	-20.7054				234.5
232	-21.6842	314.98		232	0.980551	309.165		232	-22.6648			232	-18.4715	316.517		232	0.980551	309.165		232	-19.4521			232	-18.535	316		232	0.980551	309.165		232	-19.5156			232	-21.2764	315.107		232	0.980551	309.165		232	-22.257				235
231.5	-23.309	316.077		231.5	0.953973	309.868		231.5	-24.263			231.5	-19.6762	317.633		231.5	0.953973	309.868		231.5	-20.6302			231.5	-19.7801	317.112		231.5	0.953973	309.868		231.5	-20.7341			231.5	-22.8826	316.212		231.5	0.953973	309.868		231.5	-23.8366				235.5
231	-24.9314	317.206		231	0.948431	310.584		231	-25.8798			231	-20.8815	318.777		231	0.948431	310.584		231	-21.8299			231	-21.0031	318.259		231	0.948431	310.584		231	-21.9515			231	-24.4418	317.348		231	0.948431	310.584		231	-25.3902				236
230.5	-26.5104	318.356		230.5	0.968007	311.303		230.5	-27.4784			230.5	-22.093	319.946		230.5	0.968007	311.303		230.5	-23.061			230.5	-22.1876	319.432		230.5	0.968007	311.303		230.5	-23.1556			230.5	-26.0762	318.503		230.5	0.968007	311.303		230.5	-27.0442				236.5
230	-28.1311	319.525		230	0.995179	312.026		230	-29.1263			230	-23.2673	321.135		230	0.995179	312.026		230	-24.2625			230	-23.3702	320.628		230	0.995179	312.026		230	-24.3654			230	-27.685	319.673		230	0.995179	312.026		230	-28.6802				237
229.5	-29.673	320.709		229.5	1.00029	312.747		229.5	-30.6733			229.5	-24.4221	322.343		229.5	1.00029	312.747		229.5	-25.4224			229.5	-24.5014	321.845		229.5	1.00029	312.747		229.5	-25.5017			229.5	-29.2347	320.866		229.5	1.00029	312.747		229.5	-30.235				237.5
229	-31.1946	321.909		229	1.0012	313.474		229	-32.1958			229	-25.5457	323.573		229	1.0012	313.474		229	-26.5469			229	-25.5945	323.081		229	1.0012	313.474		229	-26.5957			229	-30.7315	322.075		229	1.0012	313.474		229	-31.7327				238
228.5	-32.6631	323.126		228.5	1.00687	314.207		228.5	-33.67			228.5	-26.6394	324.825		228.5	1.00687	314.207		228.5	-27.6463			228.5	-26.6272	324.337		228.5	1.00687	314.207		228.5	-27.6341			228.5	-32.1802	323.303		228.5	1.00687	314.207		228.5	-33.1871				238.5
228	-34.0269	324.361		228	0.988977	314.945		228	-35.0159			228	-27.6468	326.102		228	0.988977	314.945		228	-28.6358			228	-27.5998	325.619		228	0.988977	314.945		228	-28.5888			228	-33.5556	324.555		228	0.988977	314.945		228	-34.5446				239
227.5	-35.3447	325.613		227.5	0.962134	315.686		227.5	-36.3068			227.5	-28.5735	327.394		227.5	0.962134	315.686		227.5	-29.5356			227.5	-28.5361	326.914		227.5	0.962134	315.686		227.5	-29.4982			227.5	-34.9002	325.82		227.5	0.962134	315.686		227.5	-35.8623				239.5
227	-36.5456	326.88		227	0.961499	316.43		227	-37.5071			227	-29.4105	328.702		227	0.961499	316.43		227	-30.372			227	-29.3842	328.23		227	0.961499	316.43		227	-30.3457			227	-36.0913	327.101		227	0.961499	316.43		227	-37.0528				240
226.5	-37.6759	328.168		226.5	0.93437	317.182		226.5	-38.6103			226.5	-30.1829	330.034		226.5	0.93437	317.182		226.5	-31.1173			226.5	-30.1946	329.571		226.5	0.93437	317.182		226.5	-31.129			226.5	-37.1887	328.404		226.5	0.93437	317.182		226.5	-38.1231				240.5
226	-38.6874	329.473		226	0.931331	317.944		226	-39.6187			226	-30.8731	331.391		226	0.931331	317.944		226	-31.8044			226	-30.9269	330.929		226	0.931331	317.944		226	-31.8582			226	-38.2057	329.73		226	0.931331	317.944		226	-39.137				241
225.5	-39.5791	330.789		225.5	0.965137	318.706		225.5	-40.5442			225.5	-31.4426	332.765		225.5	0.965137	318.706		225.5	-32.4077			225.5	-31.5452	332.302		225.5	0.965137	318.706		225.5	-32.5103			225.5	-39.1327	331.073		225.5	0.965137	318.706		225.5	-40.0978				241.5
225	-40.3522	332.113		225	0.995639	319.459		225	-41.3478			225	-31.9688	334.149		225	0.995639	319.459		225	-32.9644			225	-32.0757	333.691		225	0.995639	319.459		225	-33.0713			225	-39.9157	332.421		225	0.995639	319.459		225	-40.9113				242
224.5	-41.0112	333.448		224.5	0.982419	320.212		224.5	-41.9936			224.5	-32.4043	335.549		224.5	0.982419	320.212		224.5	-33.3867			224.5	-32.5085	335.093		224.5	0.982419	320.212		224.5	-33.4909			224.5	-40.6284	333.778		224.5	0.982419	320.212		224.5	-41.6108				242.5
224	-41.5892	334.796		224	0.963341	320.966		224	-42.5525			224	-32.7361	336.967		224	0.963341	320.966		224	-33.6994			224	-32.9015	336.516		224	0.963341	320.966		224	-33.8648			224	-41.1675	335.147		224	0.963341	320.966		224	-42.1308				243
223.5	-42.0361	336.151		223.5	0.950555	321.715		223.5	-42.9867			223.5	-33.0272	338.411		223.5	0.950555	321.715		223.5	-33.9778			223.5	-33.221	337.964		223.5	0.950555	321.715		223.5	-34.1716			223.5	-41.6121	336.53		223.5	0.950555	321.715		223.5	-42.5627				243.5
223	-42.3768	337.521		223	0.919064	322.466		223	-43.2959			223	-33.2477	339.885		223	0.919064	322.466		223	-34.1668			223	-33.5053	339.441		223	0.919064	322.466		223	-34.4244			223	-41.9701	337.927		223	0.919064	322.466		223	-42.8892				244
222.5	-42.6356	338.904		222.5	0.924439	323.217		222.5	-43.56			222.5	-33.3658	341.394		222.5	0.924439	323.217		222.5	-34.2902			222.5	-33.6794	340.948		222.5	0.924439	323.217		222.5	-34.6038			222.5	-42.2156	339.341		222.5	0.924439	323.217		222.5	-43.14				244.5
222	-42.7648	340.303		222	0.911979	323.962		222	-43.6768			222	-33.4236	342.929		222	0.911979	323.962		222	-34.3356			222	-33.809	342.489		222	0.911979	323.962		222	-34.721			222	-42.3896	340.768		222	0.911979	323.962		222	-43.3016				245
221.5	-42.8062	341.715		221.5	0.935008	324.707		221.5	-43.7412			221.5	-33.4066	344.507		221.5	0.935008	324.707		221.5	-34.3416			221.5	-33.8385	344.066		221.5	0.935008	324.707		221.5	-34.7735			221.5	-42.4757	342.211		221.5	0.935008	324.707		221.5	-43.4107				245.5
221	-42.7811	343.134		221	0.925541	325.448		221	-43.7066			221	-33.386	346.129		221	0.925541	325.448		221	-34.3115			221	-33.8618	345.685		221	0.925541	325.448		221	-34.7873			221	-42.4767	343.663		221	0.925541	325.448		221	-43.4022				246
220.5	-42.6644	344.563		220.5	0.88874	326.186		220.5	-43.5531			220.5	-33.368	347.801		220.5	0.88874	326.186		220.5	-34.2567			220.5	-33.835	347.354		220.5	0.88874	326.186		220.5	-34.7237			220.5	-42.375	345.128		220.5	0.88874	326.186		220.5	-43.2637				246.5
220	-42.471	346.005		220	0.846986	326.917		220	-43.318			220	-33.3034	349.527		220	0.846986	326.917		220	-34.1504			220	-33.7894	349.074		220	0.846986	326.917		220	-34.6364			220	-42.2657	346.609		220	0.846986	326.917		220	-43.1127				247
219.5	-42.1789	347.468		219.5	0.833872	327.642		219.5	-43.0128			219.5	-33.1763	351.316		219.5	0.833872	327.642		219.5	-34.0102			219.5	-33.715	350.863		219.5	0.833872	327.642		219.5	-34.5489			219.5	-42.04	348.107		219.5	0.833872	327.642		219.5	-42.8739				247.5
219	-41.9235	348.947		219	0.780158	328.359		219	-42.7037			219	-33.0496	353.178		219	0.780158	328.359		219	-33.8298			219	-33.6084	352.735		219	0.780158	328.359		219	-34.3886			219	-41.766	349.619		219	0.780158	328.359		219	-42.5462				248
218.5	-41.5954	350.441		218.5	0.754512	329.067		218.5	-42.3499			218.5	-32.9455	355.129		218.5	0.754512	329.067		218.5	-33.7			218.5	-33.5213	354.7		218.5	0.754512	329.067		218.5	-34.2758			218.5	-41.5047	351.146		218.5	0.754512	329.067		218.5	-42.2592				248.5
218	-41.2384	351.951		218	0.764711	329.764		218	-42.0031			218	-32.8511	357.185		218	0.764711	329.764		218	-33.6158			218	-33.3812	356.767		218	0.764711	329.764		218	-34.1459			218	-41.2219	352.694		218	0.764711	329.764		218	-41.9866				249
217.5	-40.8752	353.479		217.5	0.804572	330.453		217.5	-41.6798			217.5	-32.7122	359.372		217.5	0.804572	330.453		217.5	-33.5168			217.5	-33.196	358.959		217.5	0.804572	330.453		217.5	-34.0006			217.5	-40.8963	354.264		217.5	0.804572	330.453		217.5	-41.7009				249.5
217	-40.5388	355.034		217	0.798083	331.138		217	-41.3369			217	-32.6177	361.711		217	0.798083	331.138		217	-33.4158			217	-33.0428	361.299		217	0.798083	331.138		217	-33.8409			217	-40.5664	355.866		217	0.798083	331.138		217	-41.3645				250
216.5	-40.1851	356.622		216.5	0.796487	331.815		216.5	-40.9816			216.5	-32.5224	364.222		216.5	0.796487	331.815		216.5	-33.3189			216.5	-32.9162	363.823		216.5	0.796487	331.815		216.5	-33.7127			216.5	-40.2434	357.499		216.5	0.796487	331.815		216.5	-41.0399				250.5
216	-39.8742	358.251		216	0.82682	332.486		216	-40.701			216	-32.4533	366.959		216	0.82682	332.486		216	-33.2801			216	-32.8236	366.578		216	0.82682	332.486		216	-33.6504			216	-39.9919	359.168		216	0.82682	332.486		216	-40.8187				251
215.5	-39.5727	359.923		215.5	0.816172	333.161		215.5	-40.3889			215.5	-32.4079	369.975		215.5	0.816172	333.161		215.5	-33.2241			215.5	-32.7759	369.606		215.5	0.816172	333.161		215.5	-33.5921			215.5	-39.7656	360.883		215.5	0.816172	333.161		215.5	-40.5818				251.5
215	-39.4137	361.64		215	0.822899	333.835		215	-40.2366			215	-32.5003	373.33		215	0.822899	333.835		215	-33.3232			215	-32.8183	372.966		215	0.822899	333.835		215	-33.6412			215	-39.5472	362.656		215	0.822899	333.835		215	-40.3701				252
214.5	-39.2652	363.426		214.5	0.83774	334.512		214.5	-40.1029			214.5	-32.5722	377.095		214.5	0.83774	334.512		214.5	-33.4099			214.5	-32.998	376.736		214.5	0.83774	334.512		214.5	-33.8357			214.5	-39.375	364.494		214.5	0.83774	334.512		214.5	-40.2127				252.5
214	-39.1301	365.293		214	0.838753	335.194		214	-39.9689			214	-32.6296	381.357		214	0.838753	335.194		214	-33.4684			214	-33.1823	381.003		214	0.838753	335.194		214	-34.0211			214	-39.3172	366.416		214	0.838753	335.194		214	-40.156				253
213.5	-39.1006	367.256		213.5	0.85337	335.884		213.5	-39.954			213.5	-32.72	386.218		213.5	0.85337	335.884		213.5	-33.5734			213.5	-33.4332	385.881		213.5	0.85337	335.884		213.5	-34.2866			213.5	-39.3253	368.432		213.5	0.85337	335.884		213.5	-40.1787				253.5
213	-39.1049	369.32		213	0.899872	336.582		213	-40.0048			213	-32.8645	391.8		213	0.899872	336.582		213	-33.7644			213	-33.6639	391.506		213	0.899872	336.582		213	-34.5638			213	-39.4223	370.552		213	0.899872	336.582		213	-40.3222				254
212.5	-39.1486	371.488		212.5	0.953226	337.291		212.5	-40.1018			212.5	-33.1516	398.279		212.5	0.953226	337.291		212.5	-34.1048			212.5	-33.91	397.991		212.5	0.953226	337.291		212.5	-34.8632			212.5	-39.4809	372.786		212.5	0.953226	337.291		212.5	-40.4341				254.5
212	-39.257	373.784		212	0.961248	338.016		212	-40.2182			212	-33.5314	405.818		212	0.961248	338.016		212	-34.4926			212	-34.2121	405.535		212	0.961248	338.016		212	-35.1733			212	-39.5741	375.155		212	0.961248	338.016		212	-40.5353				255
211.5	-39.3937	376.221		211.5	0.977194	338.756		211.5	-40.3709			211.5	-33.834	414.647		211.5	0.977194	338.756		211.5	-34.8112			211.5	-34.5571	414.39		211.5	0.977194	338.756		211.5	-35.5343			211.5	-39.6793	377.663		211.5	0.977194	338.756		211.5	-40.6565				255.5
211	-39.5361	378.813		211	0.979274	339.516		211	-40.5154			211	-34.1124	425.054		211	0.979274	339.516		211	-35.0917			211	-34.808	424.843		211	0.979274	339.516		211	-35.7873			211	-39.8149	380.334		211	0.979274	339.516		211	-40.7942				256
210.5	-39.5937	381.568		210.5	1.02889	340.298		210.5	-40.6226			210.5	-34.2359	437.407		210.5	1.02889	340.298		210.5	-35.2648			210.5	-35.0712	437.234		210.5	1.02889	340.298		210.5	-36.1001			210.5	-39.8807	383.17		210.5	1.02889	340.298		210.5	-40.9096				256.5
210	-39.5678	384.503		210	1.08927	341.115		210	-40.6571			210	-34.3106	452.148		210	1.08927	341.115		210	-35.3999			210	-34.9807	452.002		210	1.08927	341.115		210	-36.07			210	-39.8667	386.199		210	1.08927	341.115		210	-40.956				257
209.5	-39.4149	387.641		209.5	1.10405	341.976		209.5	-40.519			209.5	-34.3413	469.778		209.5	1.10405	341.976		209.5	-35.4453			209.5	-35.0964	469.648		209.5	1.10405	341.976		209.5	-36.2005			209.5	-39.6491	389.445		209.5	1.10405	341.976		209.5	-40.7531				257.5
209	-39.1199	391.016		209	1.0955	342.881		209	-40.2154			209	-34.4323	490.91		209	1.0955	342.881		209	-35.5278			209	-34.571	490.774		209	1.0955	342.881		209	-35.6665			209	-39.3187	392.94		209	1.0955	342.881		209	-40.4142				258
208.5	-38.4954	394.683		208.5	1.10473	343.84		208.5	-39.6001			208.5	-33.8211	516.224		208.5	1.10473	343.84		208.5	-34.9258			208.5	-34.193	516.09		208.5	1.10473	343.84		208.5	-35.2977			208.5	-38.7243	396.724		208.5	1.10473	343.84		208.5	-39.829				258.5
208	-37.6046	398.682		208	1.1214	344.865		208	-38.726			208	-33.0731	546.117		208	1.1214	344.865		208	-34.1945			208	-32.8544	546.093		208	1.1214	344.865		208	-33.9758			208	-37.9415	400.843		208	1.1214	344.865		208	-39.0629				259
207.5	-36.4856	403.067		207.5	1.15979	345.956		207.5	-37.6454			207.5	-31.1395	580.195		207.5	1.15979	345.956		207.5	-32.2993			207.5	-29.8037	580.322		207.5	1.15979	345.956		207.5	-30.9635			207.5	-36.9029	405.373		207.5	1.15979	345.956		207.5	-38.0627				259.5
207	-35.1537	407.921		207	1.19528	347.136		207	-36.349			207	-26.5776	616.967		207	1.19528	347.136		207	-27.7729			207	-26.2542	617.155		207	1.19528	347.136		207	-27.4495			207	-35.55	410.389		207	1.19528	347.136		207	-36.7453				260
206.5	-33.5006	413.363		206.5	1.16653	348.416		206.5	-34.6671			206.5	-22.1246	654.555		206.5	1.16653	348.416		206.5	-23.2911			206.5	-19.6976	654.753		206.5	1.16653	348.416		206.5	-20.8641			206.5	-33.7418	416.03		206.5	1.16653	348.416		206.5	-34.9083
206	-31.4632	419.562		206	1.14983	349.812		206	-32.613			206	-21.6364	691.754		206	1.14983	349.812		206	-22.7862			206	-16.5311	692.009		206	1.14983	349.812		206	-17.6809			206	-31.686	422.455		206	1.14983	349.812		206	-32.8358
205.5	-29.1171	426.715		205.5	1.16031	351.329		205.5	-30.2774			205.5	-18.1005	728.097		205.5	1.16031	351.329		205.5	-19.2608			205.5	-12.765	728.407		205.5	1.16031	351.329		205.5	-13.9253			205.5	-29.4041	429.86		205.5	1.16031	351.329		205.5	-30.5644
205	-26.4716	435.085		205	1.21409	352.976		205	-27.6857			205	-15.3271	763.273		205	1.21409	352.976		205	-16.5412			205	-8.48999	763.608		205	1.21409	352.976		205	-9.70408			205	-26.7526	438.535		205	1.21409	352.976		205	-27.9667
204.5	-23.5516	445.026		204.5	1.23318	354.742		204.5	-24.7848			204.5	-14.5627	796.921		204.5	1.23318	354.742		204.5	-15.7959			204.5	-7.00722	797.269		204.5	1.23318	354.742		204.5	-8.2404			204.5	-23.8833	448.832		204.5	1.23318	354.742		204.5	-25.1165
204	-20.3729	456.988		204	1.21219	356.615		204	-21.5851			204	-10.4722	828.654		204	1.21219	356.615		204	-11.6844			204	-6.84613	828.996		204	1.21219	356.615		204	-8.05832			204	-20.5551	461.213		204	1.21219	356.615		204	-21.7673
203.5	-16.8813	471.472		203.5	1.18366	358.568		203.5	-18.065			203.5	-7.02526	857.978		203.5	1.18366	358.568		203.5	-8.20892			203.5	-1.91373	858.353		203.5	1.18366	358.568		203.5	-3.09739			203.5	-16.9605	476.245		203.5	1.18366	358.568		203.5	-18.1442
203	-12.8387	489.228		203	1.2036	360.558		203	-14.0423			203	-3.95628	884.341		203	1.2036	360.558		203	-5.15988			203	-0.750969	884.743		203	1.2036	360.558		203	-1.95457			203	-13.1326	494.681		203	1.2036	360.558		203	-14.3362
202.5	-8.27283	511.038		202.5	1.23559	362.55		202.5	-9.50842			202.5	-0.176317	907.068		202.5	1.23559	362.55		202.5	-1.41191			202.5	0.866426	907.524		202.5	1.23559	362.55		202.5	-0.369164			202.5	-8.52994	517.342		202.5	1.23559	362.55		202.5	-9.76553
202	-3.54739	537.624		202	1.27975	364.517		202	-4.82714			202	3.98179	925.396		202	1.27975	364.517		202	2.70204			202	6.40294	925.899		202	1.27975	364.517		202	5.12319			202	-3.54155	544.94		202	1.27975	364.517		202	-4.8213
201.5	1.9554	568.863		201.5	1.35406	366.428		201.5	0.60134			201.5	9.7153	938.665		201.5	1.35406	366.428		201.5	8.36124			201.5	10.4045	939.131		201.5	1.35406	366.428		201.5	9.05044			201.5	3.56282	577.339		201.5	1.35406	366.428		201.5	2.20876
201	4.59101	603.386		201	1.32856	368.269		201	3.26245			201	12.9594	946.851		201	1.32856	368.269		201	11.6308			201	11.343	947.201		201	1.32856	368.269		201	10.0144			201	7.06644	612.947		201	1.32856	368.269		201	5.73788
200.5	8.87927	639.147		200.5	1.31915	370.018		200.5	7.56012			200.5	10.5681	950.973		200.5	1.31915	370.018		200.5	9.24895			200.5	7.24496	951.259		200.5	1.31915	370.018		200.5	5.92581			200.5	4.22491	649.605		200.5	1.31915	370.018		200.5	2.90576
200	12.4985	674.801		200	1.39496	371.662		200	11.1035			200	4.68805	952.765		200	1.39496	371.662		200	3.29309			200	3.12933	953.073		200	1.39496	371.662		200	1.73437			200	5.14679	686.123		200	1.39496	371.662		200	3.75183
[truncated: 28 more columns]

## Sheet: Fig 4c
20 oC for an hour										before treatment										triangle remaining ratio	STDEV
	Edge number	Triangle number	Ratio of intact triangle (%)	Average(%)	triangle remaining ratio	Average	STDEV				Edge number	Triangle number	Ratio of intact triangle (%)	Average (%)	triangle remaining ratio	Average	STDEV		20 ℃	100	9.31713
	172	43	75	64.6485	116.012	100	9.31713				122	24	59.0164	60.1483	98.1181	100	1.65946		70 ℃	96.7067	10.6847
	137	26	56.9343		88.0675						133	27	60.9023		101.253				80 ℃	87.0427	5.91417
	179	37	62.0112		95.9205						114	23	60.5263		100.628				90 ℃	70.8048	6.3316
																			98 ℃	58.3723	1.50878
70 oC for an hour										Ethanol 24h 4oC									GdnHCl	91.0659	5.27969
	Edge number	Triangle number	Ratio of intact triangle (%)	Average(%)	triangle remaining ratio	Average	STDEV				Edge number	Triangle number	Ratio of intact triangle (%)	Average (%)	triangle remaining ratio	Average	STDEV		Ethanol	99.5891	4.18867
	208	46	66.3462	62.5194	102.626	96.7067	10.6847				117	24	61.5385	59.9012	102.311	99.5891	4.18867		Acetone	100.182	8.72477
	154	28	54.5455		84.3724						100	19	57		94.7657				DMSO	102.46	5.03222
	198	44	66.6667		103.122						103	21	61.165		101.69
80 oC for an hour										6M GnHCl 70oC for 1h
	Edge number	Triangle number	Ratio of intact triangle (%)	Average(%)	triangle remaining ratio	Average	STDEV				Edge number	Triangle number	Ratio of intact triangle (%)	Average (%)	triangle remaining ratio	Average	STDEV
	149	30	60.4027	56.2718	93.4325	87.0427	5.91417				77	15	58.4416	54.7746	97.1624	91.0659	5.27969
	189	35	55.5556		85.9348						51	9	52.9412		88.0177
	210	37	52.8571		81.7608						85	15	52.9412		88.0177
90 oC for an hour										Acetone 4oC for 24h
	Edge number	Triangle number	Ratio of intact triangle (%)	Average(%)	triangle remaining ratio	Average	STDEV				Edge number	Triangle number	Ratio of intact triangle (%)	Average (%)	triangle remaining ratio	Average	STDEV
	374	57	45.7219	45.7742	70.7239	70.8048	6.3316				44	8	54.5455	60.258	90.6849	100.182	8.72477
	410	57	41.7073		64.514						37	8	64.8649		107.842
	469	78	49.8934		77.1764						44	9	61.3636		102.021
98 oC for an hour										DMSO 4oC for 24h
	Edge number	Triangle number	Ratio of intact triangle (%)	Average(%)	triangle remaining ratio	Average	STDEV				Edge number	Triangle number	Ratio of intact triangle (%)	Average (%)	triangle remaining ratio	Average	STDEV
	253	31	36.7589	37.7368	56.8596	58.3723	1.50878				36	7	58.3333	61.6277	96.9825	102.46	5.03222
	248	32	38.7097		59.8772						53	11	62.2642		103.518
	310	39	37.7419		58.3802						28	6	64.2857		106.879

## Sheet: Supplementary Fig 1
Lanes 1-7 of these two gels are lanes 1-7 in Figure S1
lane 1, purified GpC18-3HB-CfaN14;
lane 2, purified CfaC14-3HB-NrdJN18;
lane 3, purified NrdJC18-3HB-GpN18;
lane 4, ligation product of CfaC14-3HB-NrdJN18 and NrdJC18-3HB-GpN18;
lane 5, ligation product of CfaC14-3HB-NrdJN18, NrdJC18-3HB-GpN18, and GpC18-3HB-CfaN14;
lane 6, triangle purified by Ni-NTA column;
lane 7, triangle further purified by SEC.

## Sheet: Supplementary Fig 2a and 6
	SEC for triangle purification				SEC for square purification
	Chrom.1				Chrom.1
	UV				UV
	ml	mAU			ml	mAU
	0	0.344628			0	0.158736
	0.006	0.341993			0.027	0.14979
	0.012	0.334594			0.054	0.146926
	0.018	0.330525			0.08	0.171305
	0.024	0.32756			0.107	0.173105
	0.03	0.329091			0.134	0.166695
	0.037	0.331316			0.161	0.20167
	0.043	0.334529			0.187	0.217699
	0.049	0.333084			0.214	0.212998
	0.055	0.329347			0.241	0.221366
	0.061	0.325677			0.268	0.224069
	0.067	0.323505			0.295	0.214691
	0.073	0.328094			0.321	0.208228
	0.079	0.334162			0.348	0.203905
	0.085	0.342119			0.375	0.205201
	0.091	0.341455			0.402	0.212994
	0.097	0.337076			0.428	0.225052
	0.104	0.337474			0.455	0.233904
	0.11	0.338853			0.482	0.236048
	0.116	0.343461			0.509	0.228429
	0.122	0.342212			0.535	0.224136
	0.128	0.333258			0.562	0.221996
	0.134	0.32933			0.589	0.224564
	0.14	0.32796			0.616	0.227145
	0.146	0.325582			0.642	0.229563
	0.152	0.324122			0.669	0.226716
	0.158	0.32778			0.696	0.216784
	0.164	0.328645			0.723	0.19772
	0.171	0.325682			0.75	0.201979
	0.177	0.322293			0.776	0.209419
	0.183	0.318703			0.803	0.213133
	0.189	0.321764			0.83	0.220748
	0.195	0.324728			0.857	0.229114
	0.201	0.32543			0.883	0.216727
	0.207	0.323864			0.91	0.209146
	0.213	0.319422			0.937	0.20716
	0.219	0.310346			0.964	0.203016
	0.225	0.299004			0.99	0.197863
	0.232	0.296382			1.017	0.190947
	0.238	0.296389			1.044	0.197967
	0.244	0.306542			1.071	0.209449
	0.25	0.30999			1.097	0.199009
	0.256	0.303577			1.124	0.198833
	0.262	0.306063			1.151	0.209359
	0.268	0.313094			1.178	0.185738
	0.274	0.314759			1.205	0.17034
	0.28	0.315653			1.231	0.182805
	0.286	0.315101			1.258	0.19406
	0.292	0.312275			1.285	0.205115
	0.299	0.306495			1.312	0.218453
	0.305	0.307112			1.338	0.221243
	0.311	0.310591			1.365	0.214267
	0.317	0.310782			1.392	0.222999
	0.323	0.310655			1.419	0.224678
	0.329	0.309998			1.445	0.209543
	0.335	0.309103			1.472	0.211536
	0.341	0.307888			1.499	0.21804
	0.347	0.310947			1.526	0.214552
	0.353	0.316211			1.552	0.211608
	0.359	0.318735			1.579	0.20912
	0.366	0.320525			1.606	0.199823
	0.372	0.320011			1.633	0.19362
	0.378	0.321762			1.66	0.19356
	0.384	0.326722			1.686	0.189982
	0.39	0.326919			1.713	0.186485
	0.396	0.324808			1.74	0.188865
	0.402	0.318377			1.767	0.186377
	0.408	0.3123			1.793	0.180244
	0.414	0.309217			1.82	0.180224
	0.42	0.308399			1.847	0.185843
	0.426	0.31049			1.874	0.200177
	0.433	0.312864			1.9	0.195973
	0.439	0.315381			1.927	0.188417
	0.445	0.315431			1.954	0.187342
	0.451	0.316121			1.981	0.192904
	0.457	0.321307			2.007	0.202834
	0.463	0.327206			2.034	0.200705
	0.469	0.334184			2.061	0.198339
	0.475	0.332897			2.088	0.19564
	0.481	0.327235			2.114	0.18916
	0.487	0.329005			2.141	0.183694
	0.493	0.330889			2.168	0.184672
	0.5	0.329833			2.195	0.185647
	0.506	0.329319			2.222	0.186583
	0.512	0.329532			2.248	0.18656
	0.518	0.33161			2.275	0.185378
	0.524	0.334549			2.302	0.182722
	0.53	0.327497			2.329	0.192709
	0.536	0.320153			2.355	0.199775
	0.542	0.314923			2.382	0.190839
	0.548	0.311724			2.409	0.186938
	0.554	0.31135			2.436	0.18571
	0.56	0.308509			2.462	0.184264
	0.567	0.304392			2.489	0.187632
	0.573	0.302498			2.516	0.196483
	0.579	0.301949			2.543	0.198127
	0.585	0.307483			2.569	0.20171
	0.591	0.312317			2.596	0.213273
	0.597	0.316131			2.623	0.212184
	0.603	0.312879			2.65	0.204186
	0.609	0.306055			2.677	0.187511
	0.615	0.302287			2.703	0.183782
	0.621	0.297117			2.73	0.193266
	0.627	0.284309			2.757	0.174676
	0.634	0.278491			2.784	0.157144
	0.64	0.281812			2.81	0.149453
	0.646	0.285284			2.837	0.152386
	0.652	0.288835			2.864	0.158167
	0.658	0.298424			2.891	0.152418
	0.664	0.308708			2.917	0.154598
	0.67	0.319627			2.944	0.164095
	0.676	0.326147			2.971	0.16561
	0.682	0.325781			2.998	0.167082
	0.688	0.324701			3.024	0.169782
	0.694	0.32323			3.051	0.162985
	0.701	0.319082			3.078	0.155501
	0.707	0.314512			3.105	0.164268
	0.713	0.309252			3.132	0.168013
	0.719	0.31041			3.158	0.167606
	0.725	0.320528			3.185	0.160609
	0.731	0.32772			3.212	0.154444
	0.737	0.333502			3.239	0.150371
	0.743	0.332804			3.265	0.153035
	0.749	0.331672			3.292	0.157446
	0.755	0.330867			3.319	0.159958
	0.762	0.328171			3.346	0.165593
	0.768	0.322723			3.372	0.173536
	0.774	0.318845			3.399	0.17261
	0.78	0.315799			3.426	0.167344
	0.786	0.310082			3.453	0.155423
	0.792	0.305131			3.479	0.152853
	0.798	0.307074			3.506	0.15099
	0.804	0.309889			3.533	0.141781
	0.81	0.314032			3.56	0.139315
	0.816	0.317288			3.587	0.141396
	0.822	0.320081			3.613	0.155539
	0.829	0.322139			3.64	0.158589
	0.835	0.323572			3.667	0.145749
	0.841	0.322263			3.694	0.145914
	0.847	0.320498			3.72	0.152985
	0.853	0.318119			3.747	0.173679
	0.859	0.315637			3.774	0.185793
	0.865	0.313098			3.801	0.192361
	0.871	0.314497			3.827	0.184191
	0.877	0.316383			3.854	0.184442
	0.883	0.318631			3.881	0.195475
	0.889	0.319125			3.908	0.190207
	0.896	0.316761			3.934	0.178872
	0.902	0.316983			3.961	0.158768
	0.908	0.318674			3.988	0.165551
	0.914	0.320867			4.015	0.184489
	0.92	0.323331			4.041	0.172227
	0.926	0.326984			4.068	0.169663
	0.932	0.328852			4.095	0.178419
	0.938	0.328146			4.122	0.164004
	0.944	0.322832			4.149	0.152261
	0.95	0.315226			4.175	0.156597
	0.956	0.308819			4.202	0.157297
	0.963	0.303679			4.229	0.157054
	0.969	0.305463			4.256	0.164591
	0.975	0.306695			4.282	0.17014
	0.981	0.307104			4.309	0.173627
	0.987	0.305811			4.336	0.173039
	0.993	0.303622			4.363	0.17646
	0.999	0.30965			4.389	0.190029
	1.005	0.316884			4.416	0.175311
	1.011	0.324501			4.443	0.1534
	1.017	0.32745			4.47	0.165739
	1.023	0.32316			4.496	0.178093
	1.03	0.317502			4.523	0.190462
	1.036	0.311105			4.55	0.171452
	1.042	0.308711			4.577	0.160923
	1.048	0.307312			4.604	0.172606
	1.054	0.308887			4.63	0.160869
	1.06	0.308665			4.657	0.146461
	1.066	0.305958			4.684	0.166731
	1.072	0.310345			4.711	0.179407
	1.078	0.318712			4.737	0.185711
	1.084	0.322003			4.764	0.190627
	1.09	0.324273			4.791	0.193813
	1.097	0.324053			4.818	0.194075
	1.103	0.323489			4.844	0.181168
	1.109	0.322351			4.871	0.170452
	1.115	0.324571			4.898	0.190914
	1.121	0.328747			4.925	0.195274
	1.127	0.332924			4.951	0.187545
	1.133	0.336042			4.978	0.173257
	1.139	0.333041			5.005	0.172629
	1.145	0.330486			5.032	0.19373
	1.151	0.328583			5.059	0.204427
	1.157	0.325655			5.085	0.207659
	1.164	0.322205			5.112	0.191545
	1.17	0.327707			5.139	0.183158
	1.176	0.333533			5.166	0.179973
	1.182	0.336622			5.192	0.18177
	1.188	0.335867			5.219	0.184078
	1.194	0.329256			5.246	0.187117
	1.2	0.324877			5.273	0.175604
	1.206	0.321688			5.299	0.161764
	1.212	0.324886			5.326	0.15119
	1.218	0.327901			5.353	0.154617
	1.225	0.323508			5.38	0.166101
	1.231	0.321674			5.406	0.167459
	1.237	0.323924			5.433	0.165579
	1.243	0.323881			5.46	0.159607
	1.249	0.322567			5.487	0.169276
	1.255	0.315471			5.514	0.179532
	1.261	0.309312			5.54	0.182857
	1.267	0.31145			5.567	0.176596
	1.273	0.3143			5.594	0.166846
	1.279	0.318152			5.621	0.184758
	1.285	0.323776			5.647	0.188011
	1.292	0.330419			5.674	0.174518
	1.298	0.333535			5.701	0.178202
	1.304	0.334846			5.728	0.183089
	1.31	0.328231			5.754	0.184524
	1.316	0.32198			5.781	0.176096
	1.322	0.316349			5.808	0.165576
	1.328	0.318691			5.835	0.183406
	1.334	0.325789			5.861	0.18523
	1.34	0.33144			5.888	0.170825
	1.346	0.334814			5.915	0.161599
	1.352	0.325456			5.942	0.157005
	1.359	0.320612			5.968	0.161741
	1.365	0.32259			5.995	0.166115
	1.371	0.319715			6.022	0.170405
	1.377	0.314259			6.049	0.175247
	1.383	0.314754			6.076	0.172858
	1.389	0.31667			6.102	0.16384
	1.395	0.324118			6.129	0.160385
	1.401	0.327065			6.156	0.153741
	1.407	0.322843			6.183	0.139714
	1.413	0.319068			6.209	0.124301
	1.419	0.31554			6.236	0.110051
	1.426	0.3149			6.263	0.106351
	1.432	0.314915			6.29	0.111714
	1.438	0.316366			6.316	0.124519
	1.444	0.3151			6.343	0.117474
	1.45	0.309369			6.37	0.127764
	1.456	0.306298			6.397	0.17128
	1.462	0.304761			6.423	0.171953
	1.468	0.300317			6.45	0.162887
	1.474	0.29585			6.477	0.173264
	1.48	0.293253			6.504	0.179569
	1.486	0.293569			6.531	0.182882
	1.493	0.29815			6.557	0.185237
	1.499	0.304322			6.584	0.187709
	1.505	0.311447			6.611	0.190397
	1.511	0.31415			6.638	0.187505
	1.517	0.316289			6.664	0.185646
	1.523	0.318555			6.691	0.194079
	1.529	0.321145			6.718	0.196511
	1.535	0.324314			6.745	0.195029
	1.541	0.32612			6.771	0.197768
	1.547	0.327081			6.798	0.195706
	1.553	0.325746			6.825	0.186747
	1.56	0.324058			6.852	0.185615
	1.566	0.322297			6.878	0.178218
	1.572	0.319959			6.905	0.14322
	1.578	0.316704			6.932	0.123297
	1.584	0.321063			6.959	0.113317
	1.59	0.329594			6.986	0.134913
	1.596	0.332587			7.012	0.145352
	1.602	0.334569			7.039	0.141332
	1.608	0.333568			7.066	0.130256
	1.614	0.332331			7.093	0.122733
	1.62	0.330706			7.119	0.12961
	1.627	0.328721			7.146	0.131957
	1.633	0.32653			7.173	0.132526
	1.639	0.325352			7.2	0.131642
	1.645	0.324547			7.226	0.139053
	1.651	0.325329			7.253	0.153013
	1.657	0.324555			7.28	0.141179
	1.663	0.321118			7.307	0.131215
	1.669	0.319176			7.333	0.125972
	1.675	0.318126			7.36	0.134042
	1.681	0.313507			7.387	0.150055
	1.688	0.309651			7.414	0.184516
	1.694	0.313299			7.441	0.201518
	1.7	0.314201			7.467	0.2062
	1.706	0.310949			7.494	0.192424
	1.712	0.313673			7.521	0.186779
	1.718	0.320096			7.548	0.193527
	1.724	0.322746			7.574	0.202277
	1.73	0.324703			7.601	0.210677
	1.736	0.325614			7.628	0.215945
	1.742	0.325201			7.655	0.233851
	1.748	0.322348			7.681	0.259091
	1.755	0.32549			7.708	0.248315
	1.761	0.332461			7.735	0.256732
	1.767	0.327362			7.762	0.290668
	1.773	0.320707			7.788	0.332409
	1.779	0.316056			7.815	0.374594
	1.785	0.313865			7.842	0.413123
	1.791	0.315635			7.869	0.466588
	1.797	0.312357			7.895	0.530175
	1.803	0.306213			7.922	0.633924
	1.809	0.30633			7.949	0.751137
	1.815	0.308049			7.976	0.884512
	1.822	0.316547			8.003	1.06334
	1.828	0.320395			8.029	1.2674
	1.834	0.316392			8.056	1.52075
	1.84	0.310389			8.083	1.82176
	1.846	0.3032			8.11	2.1555
	1.852	0.30328			8.136	2.53721
	1.858	0.305151			8.163	2.98954
	1.864	0.31128			8.19	3.49497
	1.87	0.31474			8.217	4.03951
	1.876	0.313499			8.243	4.59078
	1.882	0.31341			8.27	5.15143
	1.889	0.314035			8.297	5.67924
	1.895	0.315407			8.324	6.17561
	1.901	0.316433			8.35	6.57387
	1.907	0.314534			8.377	6.88682
	1.913	0.313706			8.404	7.14169
	1.919	0.314547			8.431	7.22616
	1.925	0.313441			8.458	7.26306
	1.931	0.311093			8.484	7.22998
	1.937	0.312659			8.511	7.07346
	1.943	0.315333			8.538	6.87029
	1.949	0.321584			8.565	6.60409
	1.956	0.323955			8.591	6.2874
	1.962	0.318953			8.618	5.93906
	1.968	0.316048			8.645	5.54883
	1.974	0.314528			8.672	5.17145
	1.98	0.292803			8.698	4.81109
	1.986	0.272137			8.725	4.47448
	1.992	0.285649			8.752	4.15386
	1.998	0.297207			8.779	3.86866
	2.004	0.305438			8.805	3.62269
	2.01	0.309398			8.832	3.40029
	2.016	0.310847			8.859	3.22019
	2.023	0.313631			8.886	3.06441
	2.029	0.316302			8.913	2.93749
	2.035	0.316543			8.939	2.83417
	2.041	0.316611			8.966	2.7441
	2.047	0.316375			8.993	2.67996
	2.053	0.315127			9.02	2.60051
	2.059	0.313258			9.046	2.51717
	2.065	0.313922			9.073	2.47306
	2.071	0.315173			9.1	2.43474
	2.077	0.317395			9.127	2.40256
	2.083	0.317913			9.153	2.38878
	2.09	0.315309			9.18	2.37421
	2.096	0.311546			9.207	2.3523
	2.102	0.307042			9.234	2.33941
	2.108	0.302391			9.26	2.33235
	2.114	0.298861			9.287	2.34269
	2.12	0.303366			9.314	2.36313
	2.126	0.305138			9.341	2.39328
	2.132	0.302458			9.368	2.38655
	2.138	0.304714			9.394	2.3797
	2.144	0.31024			9.421	2.3796
	2.151	0.309083			9.448	2.40145
	2.157	0.307179			9.475	2.42837
	2.163	0.30802			9.501	2.43538
	2.169	0.31019			9.528	2.44101
	2.175	0.315003			9.555	2.44547
	2.181	0.314056			9.582	2.47199
	2.187	0.309151			9.608	2.49699
	2.193	0.3051			9.635	2.51681
	2.199	0.302504			9.662	2.53676
	2.205	0.310761			9.689	2.55703
	2.211	0.317067			9.715	2.5787
	2.218	0.319953			9.742	2.59339
	2.224	0.318981			9.769	2.60271
	2.23	0.315662			9.796	2.63972
	2.236	0.314358			9.822	2.66644
	2.242	0.313661			9.849	2.67502
	2.248	0.315993			9.876	2.69954
	2.254	0.31729			9.903	2.72713
	2.26	0.316704			9.93	2.74933
	2.266	0.313304			9.956	2.74968
	2.272	0.308119			9.983	2.73501
	2.278	0.304879			10.01	2.75135
	2.285	0.302384			10.037	2.76339
	2.291	0.303483			10.063	2.76909
	2.297	0.301658			10.09	2.78063
	2.303	0.294276			10.117	2.79692
	2.309	0.291183			10.144	2.82546
	2.315	0.290926			10.17	2.83522
	2.321	0.298041			10.197	2.83331
	2.327	0.306051			10.224	2.8253
	2.333	0.311705			10.251	2.82444
	2.339	0.316773			10.277	2.83284
	2.345	0.320857			10.304	2.83324
	2.352	0.32265			10.331	2.83462
	2.358	0.32288			10.358	2.84371
	2.364	0.325401			10.385	2.85254
	2.37	0.328069			10.411	2.86031
	2.376	0.328636			10.438	2.85052
	2.382	0.328666			10.465	2.84013
	2.388	0.327594			10.492	2.82906
	2.394	0.326183			10.518	2.82503
	2.4	0.324531			10.545	2.81948
	2.406	0.323393			10.572	2.80685
	2.412	0.322389			10.599	2.79635
	2.419	0.321717			10.625	2.78533
	2.425	0.32005			10.652	2.7551
	2.431	0.316579			10.679	2.7358
	2.437	0.315728			10.706	2.72788
	2.443	0.316527			10.732	2.7302
	2.449	0.316092			10.759	2.72177
	2.455	0.315219			10.786	2.68497
	2.461	0.311802			10.813	2.65947
	2.467	0.308289			10.84	2.63907
	2.473	0.304598			10.866	2.62091
	2.479	0.306129			10.893	2.59729
	2.486	0.311052			10.92	2.56855
	2.492	0.31124			10.947	2.5424
	2.498	0.310278			10.973	2.51711
	2.504	0.307634			11	2.49315
	2.51	0.307229			11.027	2.46678
	2.516	0.311161			11.054	2.43972
	2.522	0.308897			11.08	2.4142
	2.528	0.30244			11.107	2.39518
	2.534	0.298695			11.134	2.38159
	2.54	0.295597			11.161	2.34771
	2.546	0.293944			11.187	2.31476
	2.553	0.292327			11.214	2.28565
	2.559	0.290769			11.241	2.24886
	2.565	0.290413			11.268	2.21249
	2.571	0.2909			11.295	2.19169
	2.577	0.295282			11.321	2.1678
	2.583	0.30026			11.348	2.14161
	2.589	0.304232			11.375	2.11549
	2.595	0.308569			11.402	2.08829
	2.601	0.313671			11.428	2.05929
	2.607	0.311012			11.455	2.02862
	2.614	0.30271			11.482	1.99863
	2.62	0.297282			11.509	1.97367
	2.626	0.292666			11.535	1.951
	2.632	0.290406			11.562	1.92989
	2.638	0.286528			11.589	1.92491
	2.644	0.279688			11.616	1.90937
	2.65	0.275821			11.642	1.87822
	2.656	0.273853			11.669	1.86374
	2.662	0.276718			11.696	1.8505
	2.668	0.280106			11.723	1.82711
	2.674	0.28113			11.749	1.8016
	2.681	0.281814			11.776	1.77469
	2.687	0.281853			11.803	1.74319
	2.693	0.280315			11.83	1.72879
	2.699	0.27773			11.857	1.73692
	2.705	0.277764			11.883	1.72341
	2.711	0.278			11.91	1.69813
	2.717	0.273748			11.937	1.64894
	2.723	0.26994			11.964	1.61876
	2.729	0.267012			11.99	1.59725
	2.735	0.266656			12.017	1.58721
	2.741	0.268072			12.044	1.59748
	2.748	0.273011			12.071	1.62465
	2.754	0.278069			12.097	1.61928
	2.76	0.278759			12.124	1.62027
	2.766	0.27926			12.151	1.63128
	2.772	0.279431			12.178	1.61845
	2.778	0.280026			12.204	1.60535
	2.784	0.280923			12.231	1.6041
	2.79	0.280161			12.258	1.59393
	2.796	0.279633			12.285	1.57965
	2.802	0.284177			12.312	1.57354
	2.808	0.287432			12.338	1.56431
	2.815	0.287897			12.365	1.55157
	2.821	0.286969			12.392	1.53007
	2.827	0.285004			12.419	1.51485
	2.833	0.289954			12.445	1.51902
	2.839	0.29567			12.472	1.51604
	2.845	0.294718			12.499	1.50926
	2.851	0.294404			12.526	1.49734
	2.857	0.295301			12.552	1.49299
	2.863	0.29555			12.579	1.4962
	2.869	0.295369			12.606	1.48175
	2.875	0.29358			12.633	1.47334
	2.882	0.290798			12.659	1.48267
	2.888	0.279301			12.686	1.47974
	2.894	0.273811			12.713	1.47465
	2.9	0.280295			12.74	1.49149
	2.906	0.287687			12.767	1.48894
	2.912	0.295706			12.793	1.46892
	2.918	0.293785			12.82	1.46573
	2.924	0.289807			12.847	1.45871
	2.93	0.289736			12.874	1.44161
	2.936	0.29035			12.9	1.43276
	2.942	0.292393			12.927	1.42318
	2.949	0.292279			12.954	1.39134
	2.955	0.290621			12.981	1.36288
	2.961	0.292216			13.007	1.33715
	2.967	0.293359			13.034	1.32821
	2.973	0.2844			13.061	1.32021
	2.979	0.277956			13.088	1.31258
	2.985	0.276093			13.114	1.30891
	2.991	0.276441			13.141	1.31034
	2.997	0.278438			13.168	1.33086
	3.003	0.275956			13.195	1.35399
	3.009	0.273465			13.222	1.37901
	3.016	0.280349			13.248	1.39797
	3.022	0.285281			13.275	1.4264
	3.028	0.285807			13.302	1.46984
	3.034	0.284196			13.329	1.52717
	3.04	0.280934			13.355	1.58226
	3.046	0.274387			13.382	1.61312
	3.052	0.267677			13.409	1.63693
	3.058	0.267671			13.436	1.65614
	3.064	0.268842			13.462	1.66982
	3.07	0.272363			13.489	1.67955
	3.076	0.277894			13.516	1.68372
	3.083	0.284826			13.543	1.6693
	3.089	0.287407			13.569	1.65194
	3.095	0.28909			13.596	1.63875
	3.101	0.288997			13.623	1.60763
	3.107	0.289439			13.65	1.56604
	3.113	0.290988			13.677	1.51964
	3.119	0.288832			13.703	1.47828
	3.125	0.284027			13.73	1.44329
	3.131	0.283004			13.757	1.39731
	3.137	0.282969			13.784	1.35334
	3.144	0.283828			13.81	1.32151
	3.15	0.282879			13.837	1.2698
	3.156	0.278042			13.864	1.21291
	3.162	0.273403			13.891	1.22807
	3.168	0.26891			13.917	1.23731
	3.174	0.26603			13.944	1.23977
	3.18	0.263746			13.971	1.26351
	3.186	0.26426			13.998	1.29855
	3.192	0.2665			14.024	1.3549
	3.198	0.271996			14.051	1.42068
	3.204	0.270012			14.078	1.49052
	3.211	0.262291			14.105	1.55816
	3.217	0.260637			14.131	1.64308
	3.223	0.260166			14.158	1.74549
	3.229	0.258313			14.185	1.89177
	3.235	0.25525			14.212	2.03717
	3.241	0.249368			14.239	2.16935
	3.247	0.248007			14.265	2.29063
	3.253	0.25024			14.292	2.40801
	3.259	0.255217			14.319	2.52863
	3.265	0.260271			14.346	2.63509
	3.271	0.258367			14.372	2.72867
	3.278	0.256514			14.399	2.80197
	3.284	0.254764			14.426	2.86599
	3.29	0.254428			14.453	2.91445
	3.296	0.255089			14.479	2.92703
	3.302	0.256502			14.506	2.92242
	3.308	0.258178			14.533	2.89088
	3.314	0.261719			14.56	2.84707
	3.32	0.265591			14.586	2.79318
	3.326	0.270171			14.613	2.70399
	3.332	0.273757			14.64	2.60737
	3.338	0.276612			14.667	2.50031
	3.345	0.274788			14.694	2.37484
	3.351	0.271883			14.72	2.2494
	3.357	0.271138			14.747	2.15059
	3.363	0.269715			14.774	2.03504
	3.369	0.266774			14.801	1.9072
	3.375	0.26344			14.827	1.81941
	3.381	0.259806			14.854	1.72999
	3.387	0.261543			14.881	1.6368
	3.393	0.26407			14.908	1.55971
	3.399	0.262385			14.934	1.49092
	3.405	0.260346			14.961	1.43868
	3.412	0.257607			14.988	1.40485
	3.418	0.261331			15.015	1.38325
	3.424	0.270178			15.041	1.39672
	3.43	0.268818			15.068	1.40629
	3.436	0.265255			15.095	1.41026
	3.442	0.263407			15.122	1.43653
	3.448	0.260015			15.149	1.47081
	3.454	0.252879			15.175	1.516
	3.46	0.252059			15.202	1.55865
	3.466	0.256451			15.229	1.59981
	3.472	0.261621			15.256	1.64075
	3.479	0.266421			15.282	1.67935
	3.485	0.262475			15.309	1.71496
	3.491	0.258663			15.336	1.74267
	3.497	0.255136			15.363	1.76383
	3.503	0.253202			15.389	1.76978
	3.509	0.252442			15.416	1.76717
	3.515	0.25472			15.443	1.75798
	3.521	0.257523			15.47	1.71584
	3.527	0.258786			15.496	1.68552
	3.533	0.259967			15.523	1.66877
	3.539	0.260968			15.55	1.60634
	3.546	0.258314			15.577	1.54311
	3.552	0.252856			15.604	1.49426
	3.558	0.250769			15.63	1.43565
	3.564	0.249633			15.657	1.37182
	3.57	0.249163			15.684	1.30043
	3.576	0.246913			15.711	1.22629
	3.582	0.240484			15.737	1.1493
	3.588	0.238316			15.764	1.10594
	3.594	0.239537			15.791	1.05768
	3.6	0.236932			15.818	0.990397
	3.607	0.233624			15.844	0.94678
	3.613	0.232482			15.871	0.911788
	3.619	0.235004			15.898	0.869393
	3.625	0.24505			15.925	0.836287
	3.631	0.254176			15.951	0.811585
	3.637	0.262558			15.978	0.792952
	3.643	0.267789			16.005	0.779037
	3.649	0.27173			16.032	0.773637
	3.655	0.267774			16.058	0.760864
	3.661	0.266787			16.085	0.746237
	3.667	0.273386			16.112	0.736314
	3.674	0.273569			16.139	0.730623
	3.68	0.268283			16.166	0.72833
	3.686	0.258768			16.192	0.731002
	3.692	0.248933			16.219	0.736858
	3.698	0.252612			16.246	0.747958
	3.704	0.253421			16.273	0.756685
	3.71	0.247883			16.299	0.762935
	3.716	0.245775			16.326	0.76062
	3.722	0.246267			16.353	0.768142
	3.728	0.249999			16.38	0.781665
	3.734	0.25447			16.406	0.78071
	3.741	0.260006			16.433	0.796155
	3.747	0.262899			16.46	0.829708
	3.753	0.259674			16.487	0.860088
	3.759	0.258594			16.513	0.890918
	3.765	0.259199			16.54	0.923992
	3.771	0.258109			16.567	0.958559
	3.777	0.256395			16.594	0.99556
	3.783	0.25079			16.621	1.04905
	3.789	0.247587			16.647	1.10469
	3.795	0.250213			16.674	1.16244
	3.801	0.246787			16.701	1.22265
	3.808	0.238387			16.728	1.2839
	3.814	0.243589			16.754	1.34688
	3.82	0.25149			16.781	1.40427
	3.826	0.25114			16.808	1.45944
	3.832	0.250486			16.835	1.5143
	3.838	0.249189			16.861	1.54676
	3.844	0.250067			16.888	1.55938
	3.85	0.252731			16.915	1.58423
	3.856	0.251206			16.942	1.60159
	3.862	0.248538			16.968	1.60226
	3.868	0.244372			16.995	1.59753
	3.875	0.243135			17.022	1.58763
	3.881	0.249588			17.049	1.55905
	3.887	0.254821			17.076	1.52253
	3.893	0.258979			17.102	1.47969
	3.899	0.25269			17.129	1.42879
	3.905	0.243918			17.156	1.38036
	3.911	0.241582			17.183	1.33687
	3.917	0.240722			17.209	1.29767
	3.923	0.243254			17.236	1.25895
	3.929	0.247109			17.263	1.21665
	3.935	0.252006			17.29	1.16811
	3.942	0.248056			17.316	1.11508
	3.948	0.242664			17.343	1.07769
	3.954	0.246413			17.37	1.05241
	3.96	0.251537			17.397	1.04582
	3.966	0.259931			17.423	1.01059
	3.972	0.262836			17.45	0.968668
	3.978	0.261307			17.477	0.928283
	3.984	0.261315			17.504	0.90566
	3.99	0.261681			17.531	0.895049
	3.996	0.259235			17.557	0.93338
	4.002	0.257363			17.584	0.954125
	4.009	0.256915			17.611	0.950245
	4.015	0.254704			17.638	0.955511
	4.021	0.251013			17.664	0.963017
	4.027	0.24755			17.691	0.971677
	4.033	0.244268			17.718	0.989571
	4.039	0.243004			17.745	1.0119
	4.045	0.243273			17.771	1.01403
	4.051	0.246877			17.798	1.03043
	4.057	0.250979			17.825	1.06469
	4.063	0.255491			17.852	1.08049
	4.07	0.261469			17.878	1.09869
	4.076	0.267052			17.905	1.1324
	4.082	0.257636			17.932	1.1534
	4.088	0.249434			17.959	1.16814
	4.094	0.244466			17.985	1.18596
	4.1	0.245672			18.012	1.20532
	4.106	0.252409			18.039	1.22641
	4.112	0.248879			18.066	1.23637
	4.118	0.242736			18.093	1.23899
	4.124	0.24175			18.119	1.22697
	4.13	0.242863			18.146	1.22484
	4.137	0.248868			18.173	1.22643
	4.143	0.250541			18.2	1.22111
	4.149	0.248762			18.226	1.20961
	4.155	0.252241			18.253	1.19192
	4.161	0.256769			18.28	1.19692
	4.167	0.258638			18.307	1.20067
	4.173	0.26122			18.333	1.19665
	4.179	0.265532			18.36	1.20154
	4.185	0.268241			18.387	1.20745
	4.191	0.269634			18.414	1.19525
	4.197	0.264935			18.44	1.18032
	4.204	0.258512			18.467	1.16294
	4.21	0.253977			18.494	1.1379
	4.216	0.254045			18.521	1.11728
	4.222	0.26584			18.548	1.10614
	4.228	0.270495			18.574	1.10173
	4.234	0.269013			18.601	1.09881
	4.24	0.266915			18.628	1.09122
	4.246	0.26489			18.655	1.08525
	4.252	0.266989			18.681	1.08061
	4.258	0.269337			18.708	1.07831
	4.264	0.272247			18.735	1.07207
	4.271	0.268449			18.762	1.05888
	4.277	0.259199			18.788	1.06331
	4.283	0.256497			18.815	1.07712
	4.289	0.256018			18.842	1.11063
	4.295	0.265244			18.869	1.12406
	4.301	0.27218			18.895	1.12291
	4.307	0.272992			18.922	1.13198
	4.313	0.276045			18.949	1.15169
	4.319	0.281153			18.976	1.18759
	4.325	0.278193			19.003	1.23439
	4.331	0.273077			19.029	1.27897
	4.338	0.272031			19.056	1.30397
	4.344	0.27271			19.083	1.343
	4.35	0.277564			19.11	1.39074
	4.356	0.279775			19.136	1.42022
	4.362	0.279819			19.163	1.44783
	4.368	0.279783			19.19	1.4729
	4.374	0.279554			19.217	1.51081
	4.38	0.275918			19.243	1.54153
	4.386	0.270972			19.27	1.53881
	4.392	0.262676			19.297	1.54658
	4.398	0.258478			19.324	1.56006
	4.405	0.257793			19.35	1.56987
	4.411	0.264506			19.377	1.57779
	4.417	0.273234			19.404	1.5834
	4.423	0.267522			19.431	1.59122
	4.429	0.262649			19.458	1.59741
	4.435	0.260013			19.484	1.59777
	4.441	0.260051			19.511	1.60833
	4.447	0.262475			19.538	1.62339
	4.453	0.271531			19.565	1.63121
	4.459	0.281887			19.591	1.62823
	4.465	0.280507			19.618	1.61343
	4.472	0.279137			19.645	1.60192
	4.478	0.277792			19.672	1.58494
	4.484	0.275378			19.698	1.55275
	4.49	0.272083			19.725	1.51786
	4.496	0.278089			19.752	1.48178
	4.502	0.286398			19.779	1.44564
	4.508	0.284444			19.805	1.41584
	4.514	0.284389			19.832	1.39238
	4.52	0.28953			19.859	1.35877
	4.526	0.290667			19.886	1.30971
	4.533	0.287975			19.912	1.22839
	4.539	0.289405			19.939	1.18539
	4.545	0.291839			19.966	1.15489
	4.551	0.284244			19.993	1.10965
	4.557	0.280221			20.02	1.06803
	4.563	0.285366			20.046	1.02962
	4.569	0.288517			20.073	1.01097
	4.575	0.289944			20.1	0.986057
	4.581	0.291939			20.127	0.945934
	4.587	0.293658			20.153	0.913876
	4.593	0.286632			20.18	0.885904
	4.6	0.282412			20.207	0.865813
	4.606	0.285662			20.234	0.843947
	4.612	0.287195			20.26	0.820657
	4.618	0.287206			20.287	0.792903
	4.624	0.280921			20.314	0.773112
	4.63	0.272754			20.341	0.767598
	4.636	0.266533			20.367	0.764693
	4.642	0.262553			20.394	0.760737
	4.648	0.264768			20.421	0.748488
	4.654	0.26567			20.448	0.739236
	4.66	0.265369			20.475	0.732117
	4.667	0.264663			20.501	0.733209
	4.673	0.264055			20.528	0.733172
	4.679	0.269132			20.555	0.731217
	4.685	0.273108			20.582	0.734017
	4.691	0.274403			20.608	0.745512
	4.697	0.271159			20.635	0.785897
	4.703	0.264133			20.662	0.811321
	4.709	0.260315			20.689	0.827109
	4.715	0.257377			20.715	0.838987
	4.721	0.25154			20.742	0.844898
	4.727	0.24791			20.769	0.842507
	4.734	0.2503			20.796	0.863502
	4.74	0.250137			20.822	0.88591
	4.746	0.247467			20.849	0.897318
	4.752	0.25178			20.876	0.906183
	4.758	0.258211			20.903	0.913557
	4.764	0.261254			20.93	0.919974
	4.77	0.26392			20.956	0.935174
	4.776	0.265605			20.983	0.9614
	4.782	0.264513			21.01	0.965664
	4.788	0.261003			21.037	0.974598
	4.794	0.267298			21.063	1.00721
	4.801	0.276036			21.09	1.01885
	4.807	0.281288			21.117	1.02187
	4.813	0.284405			21.144	1.0511
	4.819	0.281595			21.17	1.06333
	4.825	0.275539			21.197	1.05649
	4.831	0.266525			21.224	1.07438
	4.837	0.266265			21.251	1.09411
	4.843	0.268648			21.277	1.11026
	4.849	0.262899			21.304	1.1361
	4.855	0.25643			21.331	1.16549
	4.861	0.247893			21.358	1.18744
	4.868	0.244229			21.385	1.21241
	4.874	0.245182			21.411	1.24041
	4.88	0.251292			21.438	1.26457
	4.886	0.258569			21.465	1.29479
	4.892	0.253429			21.492	1.33897
	4.898	0.248269			21.518	1.37662
	4.904	0.243057			21.545	1.41106
	4.91	0.240663			21.572	1.44055
	4.916	0.240668			21.599	1.48137
	4.922	0.247584			21.625	1.53241
	4.928	0.25661			21.652	1.59081
	4.935	0.263297			21.679	1.65423
	4.941	0.269895			21.706	1.72642
	4.947	0.276246			21.732	1.80989
	4.953	0.276258			21.759	1.90094
	4.959	0.269833			21.786	2.01336
	4.965	0.270956			21.813	2.12013
	4.971	0.274549			21.839	2.22234
	4.977	0.27818			21.866	2.33082
	4.983	0.280925			21.893	2.45101
	4.989	0.281215			21.92	2.59089
	4.996	0.276637			21.947	2.71615
	5.002	0.267637			21.973	2.84147
	5.008	0.26421			22	2.98766
	5.014	0.262596			22.027	3.13476
	5.02	0.267442			22.054	3.28251
	5.026	0.271558			22.08	3.44289
	5.032	0.273561			22.107	3.60581
	5.038	0.275626			22.134	3.77246
	5.044	0.277751			22.161	3.96125
	5.05	0.27696			22.187	4.14878
	5.056	0.275267			22.214	4.30924
	5.063	0.275168			22.241	4.48808
	5.069	0.274078			22.268	4.6788
	5.075	0.269911			22.294	4.87199
	5.081	0.268638			22.321	5.0666
	5.087	0.270226			22.348	5.26316
	5.093	0.271251			22.375	5.47505
	5.099	0.271948			22.402	5.6895
	5.105	0.264681			22.428	5.90163
	5.111	0.259171			22.455	6.1209
	5.117	0.258273			22.482	6.34154
	5.123	0.25848			22.509	6.50084
	5.13	0.259653			22.535	6.62602
	5.136	0.258761			22.562	6.70926
	5.142	0.257246			22.589	6.69111
	5.148	0.261262			22.616	6.62111
	5.154	0.264555			22.642	6.45242
	5.16	0.265812			22.669	6.22031
	5.166	0.265141			22.696	5.95373
	5.172	0.26244			22.723	5.66216
	5.178	0.268067			22.749	5.37156
	5.184	0.276573			22.776	5.08203
	5.19	0.282144			22.803	4.7811
	5.197	0.283707			22.83	4.48766
	5.203	0.273781			22.857	4.21719
	5.209	0.268864			22.883	3.96818
	5.215	0.268651			22.91	3.73078
	5.221	0.271531			22.937	3.50966
	5.227	0.275195			22.964	3.30439
	5.233	0.274643			22.99	3.11474
	5.239	0.271717			23.017	2.90316
	5.245	0.261666			23.044	2.703
	5.251	0.254113			23.071	2.53294
	5.257	0.248998			23.097	2.38356
	5.264	0.249484			23.124	2.24254
	5.27	0.251731			23.151	2.1032
	5.276	0.248618			23.178	1.97284
	5.282	0.247883			23.204	1.85047
	5.288	0.255084			23.231	1.73923
	5.294	0.258517			23.258	1.63438
	5.3	0.258123			23.285	1.54064
	5.306	0.259349			23.312	1.43973
	5.312	0.261103			23.338	1.33844
	5.318	0.262598			23.365	1.24843
	5.324	0.263324			23.392	1.16724
	5.331	0.261962			23.419	1.0931
	5.337	0.260006			23.445	1.0345
	5.343	0.257517			23.472	0.9821
	5.349	0.252396			23.499	0.9395
	5.355	0.24639			23.526	0.880586
	5.361	0.245838			23.552	0.819342
	5.367	0.246642			23.579	0.769018
	5.373	0.251348			23.606	0.734353
	5.379	0.250487			23.633	0.710855
	5.385	0.243565			23.659	0.654064
	5.391	0.24359			23.686	0.61227
	5.398	0.246107			23.713	0.594729
	5.404	0.24897			23.74	0.567273
	5.41	0.249784			23.766	0.536191
	5.416	0.24442			23.793	0.500464
	5.422	0.243038			23.82	0.457151
	5.428	0.245501			23.847	0.409665
	5.434	0.246022			23.874	0.406834
	5.44	0.24566			23.9	0.398955
	5.446	0.233814			23.927	0.384034
	5.452	0.224751			23.954	0.37684
	5.458	0.224351			23.981	0.3764
	5.465	0.224313			24.007	0.392754
	5.471	0.224636
	5.477	0.228537
	5.483	0.233583
	5.489	0.240527
	5.495	0.244954
	5.501	0.24102
	5.507	0.236801
	5.513	0.232285
	5.519	0.235132
	5.526	0.240476
	5.532	0.251645
	5.538	0.260717
	5.544	0.263888
	5.55	0.263655
	5.556	0.260288
	5.562	0.256414
	5.568	0.252362
	5.574	0.251255
	5.58	0.250364
	5.586	0.250086
	5.593	0.247731
	5.599	0.243066
	5.605	0.236549
	5.611	0.229353
	5.617	0.232986
	5.623	0.236287
	5.629	0.238242
	5.635	0.241298
	5.641	0.245435
	5.647	0.249743
	5.653	0.253918
	5.66	0.248538
	5.666	0.244854
	5.672	0.246612
	5.678	0.247031
	5.684	0.246089
	5.69	0.238393
	5.696	0.228483
	5.702	0.22556
	5.708	0.225408
	5.714	0.233939
	5.72	0.234666
	5.727	0.227141
	5.733	0.224433
	5.739	0.223393
	5.745	0.230709
	5.751	0.236709
	5.757	0.23892
	5.763	0.238054
	5.769	0.234291
	5.775	0.236987
	5.781	0.24203
	5.787	0.247157
	5.794	0.249016
	5.8	0.241024
	5.806	0.233847
	5.812	0.227599
	5.818	0.225435
	5.824	0.224811
	5.83	0.226235
	5.836	0.230087
	5.842	0.24154
	5.848	0.24892
	5.854	0.252169
	5.861	0.252735
	5.867	0.252326
	5.873	0.243809
	5.879	0.236727
	5.885	0.234467
	5.891	0.233837
	5.897	0.234926
	5.903	0.231722
	5.909	0.22704
	5.915	0.21864
	5.921	0.207962
	5.928	0.189687
	5.934	0.18124
	5.94	0.183635
	5.946	0.188068
	5.952	0.193248
	5.958	0.190584
	5.964	0.187312
	5.97	0.182442
	5.976	0.183064
	5.982	0.189054
	5.989	0.191368
	5.995	0.192283
	6.001	0.19217
	6.007	0.19089
	6.013	0.185946
	6.019	0.189451
	6.025	0.202946
	6.031	0.221844
	6.037	0.242891
	6.043	0.245649
	6.049	0.247646
	6.056	0.248889
	6.062	0.25033
	6.068	0.251984
	6.074	0.25496
	6.08	0.258393
	6.086	0.260953
	6.092	0.262441
	6.098	0.260155
	6.104	0.258292
	6.11	0.25689
	6.116	0.256815
	6.123	0.257216
	6.129	0.252304
	6.135	0.246973
	6.141	0.241025
	6.147	0.237055
	6.153	0.235324
	6.159	0.236828
	6.165	0.239546
	6.171	0.232706
	6.177	0.2292
	6.183	0.236751
	6.19	0.242115
	6.196	0.24526
	6.202	0.248429
	6.208	0.251609
	6.214	0.252754
	6.22	0.255213
	6.226	0.262209
	6.232	0.266554
	6.238	0.26766
	6.244	0.264313
	6.25	0.259134
	6.257	0.256253
	6.263	0.254057
	6.269	0.25392
	6.275	0.255698
	6.281	0.259529
	6.287	0.261578
	6.293	0.262986
	6.299	0.25813
	6.305	0.255402
	6.311	0.260673
	6.317	0.260319
	6.324	0.2536
	6.33	0.242313
	6.336	0.229316
	6.342	0.234324
	6.348	0.240132
	6.354	0.245057
	6.36	0.251657
	6.366	0.260208
	6.372	0.260622
	6.378	0.257816
	6.384	0.261452
	6.391	0.26494
	6.397	0.267415
	6.403	0.267808
	6.409	0.26603
	6.415	0.266785
	6.421	0.26858
	6.427	0.268218
	6.433	0.267552
	6.439	0.26609
	6.445	0.265252
	6.452	0.265203
	6.458	0.264035
	6.464	0.262389
	6.47	0.261256
	6.476	0.26074
	6.482	0.262425
	6.488	0.268365
	6.494	0.279106
	6.5	0.277513
	6.506	0.271285
	6.512	0.272477
	6.519	0.272525
	6.525	0.267596
	6.531	0.260633
	6.537	0.251292
	6.543	0.246319
	6.549	0.243059
	6.555	0.244164
	6.561	0.245043
	6.567	0.243739
	6.573	0.247606
	6.579	0.257731
	6.586	0.258137
	6.592	0.254517
	6.598	0.249462
	6.604	0.245419
	6.61	0.24508
	6.616	0.244646
	6.622	0.244111
	6.628	0.240801
	6.634	0.2363
	6.64	0.240045
	6.646	0.244559
	6.653	0.250509
	6.659	0.254443
	6.665	0.255745
	6.671	0.256178
	6.677	0.256221
	6.683	0.259691
	6.689	0.261529
	6.695	0.25627
	6.701	0.254214
	6.707	0.255894
	6.713	0.25354
	6.72	0.249609
	6.726	0.252575
	6.732	0.254634
	6.738	0.252308
	6.744	0.246694
	6.75	0.237108
	6.756	0.243694
	6.762	0.25692
	6.768	0.265675
	6.774	0.271673
	6.78	0.267186
	6.787	0.266187
	6.793	0.26955
	6.799	0.265027
	6.805	0.257131
	6.811	0.253466
	6.817	0.251986
	6.823	0.257754
	6.829	0.264427
	6.835	0.272109
	6.841	0.274877
	6.847	0.275467
	6.854	0.265884
	6.86	0.25667
	6.866	0.250958
	6.872	0.249417
	6.878	0.253499
	6.884	0.255716
	6.89	0.257068
	6.896	0.257164
	6.902	0.257979
	6.908	0.262015
	6.915	0.262775
	6.921	0.259606
	6.927	0.263977
	6.933	0.271397
	6.939	0.276315
	6.945	0.280317
	6.951	0.280739
	6.957	0.281048
	6.963	0.281217
	6.969	0.27912
	6.975	0.276072
	6.982	0.271923
	6.988	0.26855
	6.994	0.269047
	7	0.271409
	7.006	0.276168
	7.012	0.280444
	7.018	0.28451
	7.024	0.285988
	7.03	0.286634
	7.036	0.284614
	7.042	0.284897
	7.049	0.287813
	7.055	0.285477
	7.061	0.280753
	7.067	0.277016
	7.073	0.272331
	7.079	0.263626
	7.085	0.258784
	7.091	0.259271
	7.097	0.258571
	7.103	0.257306
	7.109	0.270176
	7.116	0.280271
	7.122	0.274987
	7.128	0.271409
	7.134	0.269882
	7.14	0.265681
	7.146	0.260395
	7.152	0.262625
	7.158	0.264036
	7.164	0.260832
	7.17	0.257351
	7.176	0.253523
	7.183	0.254547
	7.189	0.257636
	7.195	0.249572
	7.201	0.24236
	7.207	0.243614
	7.213	0.24725
	7.219	0.25397
	7.225	0.255342
	7.231	0.25433
	7.237	0.251987
	7.243	0.248376
	7.25	0.240196
	7.256	0.237288
	7.262	0.240488
	7.268	0.242857
	7.274	0.244842
	7.28	0.244945
	7.286	0.245641
	7.292	0.249206
	7.298	0.251555
	7.304	0.252207
	7.31	0.253581
	7.317	0.255305
	7.323	0.256324
	7.329	0.255332
	7.335	0.245789
	7.341	0.241221
	7.347	0.242896
	7.353	0.247084
	7.359	0.252347
	7.365	0.249371
	7.371	0.246149
	7.378	0.243572
	7.384	0.241061
	7.39	0.238637
	7.396	0.240148
	7.402	0.243429
	7.408	0.24468
	7.414	0.244614
	7.42	0.238941
	7.426	0.235431
	7.432	0.234862
	7.438	0.237594
	7.445	0.241881
	7.451	0.241957
	7.457	0.24168
	7.463	0.241138
	7.469	0.24199
	7.475	0.24453
	7.481	0.2482
	7.487	0.252421
	7.493	0.254075
	7.499	0.256001
	7.505	0.259992
	7.512	0.262299
	7.518	0.262135
	7.524	0.257203
	7.53	0.249843
	7.536	0.244504
	7.542	0.23937
	7.548	0.234385
	7.554	0.2345
	7.56	0.24133
	7.566	0.243552
	7.572	0.243694
	7.579	0.240861
	7.585	0.238283
	7.591	0.237763
	7.597	0.237675
	7.603	0.238167
	7.609	0.239449
	7.615	0.241098
	7.621	0.236059
	7.627	0.230892
	7.633	0.228907
	7.639	0.229282
	7.646	0.232976
	7.652	0.232775
	7.658	0.230681
	7.664	0.228823
	7.67	0.2282
	7.676	0.232857
	7.682	0.237269
	7.688	0.241375
	7.694	0.246931
	7.7	0.253206
	7.706	0.253807
	7.713	0.252256
	7.719	0.243075
	7.725	0.236387
	7.731	0.233481
	7.737	0.234961
	7.743	0.238756
	7.749	0.241216
	7.755	0.243953
	7.761	0.248649
	7.767	0.250893
	7.773	0.24987
	7.78	0.244165
	7.786	0.236301
	7.792	0.240506
	7.798	0.244889
	7.804	0.246351
	7.81	0.247067
	7.816	0.246744
	7.822	0.248269
	7.828	0.250685
	7.834	0.240504
	7.84	0.230793
	7.847	0.23215
	7.853	0.234526
	7.859	0.238384
	7.865	0.238372
	7.871	0.236409
	7.877	0.239713
	7.883	0.242649
	7.889	0.241828
	7.895	0.247123
	7.901	0.260312
	7.908	0.265393
	7.914	0.266389
	7.92	0.266606
	7.926	0.266013
	7.932	0.261881
	7.938	0.255261
	7.944	0.244756
	7.95	0.233918
	7.956	0.222897
	7.962	0.216429
	7.968	0.210982
	7.975	0.208355
	7.981	0.210347
	7.987	0.218801
	7.993	0.222742
	7.999	0.2245
	8.005	0.230145
	8.011	0.235447
	8.017	0.237528
	8.023	0.239474
	8.029	0.241226
	8.035	0.237689
	8.042	0.231478
	8.048	0.225158
	8.054	0.219693
	8.06	0.219523
	8.066	0.218428
	8.072	0.215935
	8.078	0.220988
	8.084	0.23003
	8.09	0.232444
	8.096	0.233769
	8.102	0.232844
	8.109	0.231671
	8.115	0.230164
	8.121	0.231798
	8.127	0.235037
	8.133	0.240195
	8.139	0.243965
	8.145	0.239539
	8.151	0.234222
	8.157	0.227479
	8.163	0.222481
	8.169	0.218468
	8.176	0.221706
	8.182	0.225795
	8.188	0.22991
	8.194	0.234542
	8.2	0.239921
	8.206	0.239716
	8.212	0.23671
	8.218	0.232957
	8.224	0.228822
	8.23	0.223024
	8.236	0.221649
	8.243	0.226908
	8.249	0.23066
	8.255	0.233628
	8.261	0.236825
	8.267	0.238485
	8.273	0.230025
	8.279	0.225266
	8.285	0.226262
	8.291	0.226818
	8.297	0.227135
	8.303	0.224829
	8.31	0.22247
	8.316	0.221284
	8.322	0.222745
	8.328	0.227878
	8.334	0.235036
	8.34	0.243232
	8.346	0.238687
	8.352	0.23285
	8.358	0.227941
	8.364	0.226235
	8.371	0.22972
	8.377	0.230481
	8.383	0.229644
	8.389	0.225043
	8.395	0.220528
	8.401	0.21934
	8.407	0.221233
	8.413	0.227712
	8.419	0.225335
	8.425	0.218375
	8.431	0.214465
	8.438	0.212427
	8.444	0.218583
	8.45	0.225378
	8.456	0.233154
	8.462	0.229839
	8.468	0.220627
	8.474	0.21908
	8.48	0.21872
	8.486	0.219491
	8.492	0.21933
	8.498	0.217684
	8.505	0.219498
	8.511	0.223244
	8.517	0.228932
	8.523	0.234715
	8.529	0.239825
	8.535	0.241256
	8.541	0.237496
	8.547	0.23089
	8.553	0.222831
	8.559	0.220333
	8.565	0.219195
	8.572	0.221964
	8.578	0.221585
	8.584	0.216117
	8.59	0.203624
	8.596	0.18693
	8.602	0.172722
	8.608	0.160287
	8.614	0.1565
	8.62	0.152968
	8.626	0.149815
	8.632	0.147533
	8.639	0.145704
	8.645	0.148411
	8.651	0.1533
	8.657	0.167014
	8.663	0.176157
	8.669	0.178188
	8.675	0.17903
	8.681	0.17923
	8.687	0.176644
	8.693	0.174593
	8.699	0.178842
	8.706	0.181396
	8.712	0.181216
	8.718	0.183562
	8.724	0.187346
	8.73	0.185302
	8.736	0.183037
	8.742	0.183272
	8.748	0.18625
	8.754	0.19319
	8.76	0.19027
	8.766	0.182357
	8.773	0.178343
	8.779	0.175789
	8.785	0.178943
	8.791	0.180426
	8.797	0.17927
	8.803	0.180921
	8.809	0.184281
	8.815	0.18332
	8.821	0.18156
	8.827	0.178485
	8.834	0.176566
	8.84	0.176451
	8.846	0.172978
	8.852	0.167679
	8.858	0.172085
	8.864	0.17777
	8.87	0.184776
	8.876	0.190232
	8.882	0.193154
	8.888	0.188293
	8.894	0.178992
	8.901	0.172576
	8.907	0.166443
	8.913	0.159472
	8.919	0.159491
	8.925	0.171368
	8.931	0.183901
	8.937	0.196825
	8.943	0.201497
	8.949	0.205491
	8.955	0.211855
	8.961	0.215278
	8.968	0.21426
	8.974	0.212885
	8.98	0.211319
	8.986	0.210195
	8.992	0.210044
	8.998	0.215842
	9.004	0.219316
	9.01	0.219014
	9.016	0.215082
	9.022	0.208838
	9.028	0.216343
	9.035	0.224309
	9.041	0.220468
	9.047	0.218381
	9.053	0.219158
	9.059	0.219329
	9.065	0.219154
	9.071	0.215413
	9.077	0.211992
	9.083	0.212683
	9.089	0.215007
	9.095	0.220094
	9.102	0.223975
	9.108	0.227146
	9.114	0.226161
	9.12	0.224725
	9.126	0.224281
	9.132	0.224551
	9.138	0.226072
	9.144	0.223417
	9.15	0.218202
	9.156	0.214749
	9.162	0.211774
	9.169	0.210291
	9.175	0.21043
	9.181	0.21309
	9.187	0.211187
	9.193	0.206816
	9.199	0.203154
	9.205	0.200868
	9.211	0.20749
	9.217	0.210064
	9.223	0.206011
	9.229	0.204075
	9.236	0.203533
	9.242	0.205289
	9.248	0.207121
	9.254	0.206744
	9.26	0.210495
	9.266	0.22107
	9.272	0.221339
	9.278	0.215629
	9.284	0.210076
	9.29	0.205564
	9.297	0.207075
	9.303	0.208882
	9.309	0.211208
	9.315	0.21204
	9.321	0.211964
	9.327	0.212794
	9.333	0.214507
	9.339	0.223186
	9.345	0.229213
	9.351	0.230437
	9.357	0.230652
	9.364	0.230225
	9.37	0.228649
	9.376	0.22809
	9.382	0.23586
	9.388	0.241498
	9.394	0.243709
	9.4	0.239848
	9.406	0.232584
	9.412	0.227332
	9.418	0.222669
	9.424	0.219963
	9.431	0.218792
	9.437	0.220197
	9.443	0.216686
	9.449	0.209824
	9.455	0.209883
	9.461	0.210616
	9.467	0.206963
	9.473	0.202866
	9.479	0.19799
	9.485	0.199182
	9.491	0.204076
	9.498	0.202681
	9.504	0.199715
	9.51	0.192301
	9.516	0.188711
	9.522	0.192101
	9.528	0.193937
	9.534	0.19479
	9.54	0.2035
	9.546	0.212792
	9.552	0.215876
	9.558	0.217385
	9.565	0.215908
	9.571	0.209521
	9.577	0.199895
	9.583	0.195835
	9.589	0.193196
	9.595	0.194422
	9.601	0.197523
	9.607	0.20374
	9.613	0.209121
	9.619	0.214014
	9.625	0.216782
	9.632	0.219645
	9.638	0.226376
	9.644	0.230008
	9.65	0.228263
	9.656	0.229494
	9.662	0.232846
	9.668	0.231024
	9.674	0.228053
	9.68	0.223416
	9.686	0.222453
	9.692	0.228179
	9.699	0.233479
	9.705	0.238509
	9.711	0.23332
	9.717	0.227009
	9.723	0.223422
	9.729	0.224834
	9.735	0.235647
	9.741	0.239433
	9.747	0.238617
	9.753	0.241329
	9.76	0.244128
	9.766	0.241507
	9.772	0.236674
	9.778	0.227519
	9.784	0.223518
	9.79	0.223015
	9.796	0.227343
	9.802	0.231269
	9.808	0.22508
	9.814	0.221385
	9.82	0.222009
	9.827	0.223717
	9.833	0.226079
	9.839	0.227069
	9.845	0.228388
	9.851	0.234896
	9.857	0.241731
	9.863	0.249155
	9.869	0.253744
	9.875	0.256256
	9.881	0.25532
	9.887	0.253718
	9.894	0.252284
	9.9	0.249966
	9.906	0.245999
	9.912	0.244828
	9.918	0.245474
	9.924	0.247815
	9.93	0.250508
	9.936	0.253813
	9.942	0.255166
	9.948	0.252777
	9.954	0.251372
	9.961	0.250627
	9.967	0.253971
	9.973	0.257567
	9.979	0.255909
	9.985	0.252897
	9.991	0.247172
	9.997	0.240535
	10.003	0.233263
	10.009	0.239431
	10.015	0.246887
	10.021	0.244303
	10.028	0.243858
	10.034	0.247188
	10.04	0.249364
	10.046	0.250827
	10.052	0.252871
	10.058	0.254946
	10.064	0.256237
	10.07	0.256511
	10.076	0.254921
	10.082	0.251209
	10.088	0.245907
	10.095	0.247911
	10.101	0.251583
	10.107	0.256944
	10.113	0.25944
	10.119	0.256487
	10.125	0.255235
	10.131	0.255098
	10.137	0.255583
	10.143	0.25646
	10.149	0.259524
	10.155	0.261885
	10.162	0.262864
	10.168	0.263142
	10.174	0.262939
	10.18	0.259736
	10.186	0.25625
	10.192	0.255949
	10.198	0.256984
	10.204	0.260766
	10.21	0.262234
	10.216	0.262059
	10.222	0.258623
	10.229	0.254918
	10.235	0.254349
	10.241	0.250006
	10.247	0.238843
	10.253	0.241397
	10.259	0.252595
	10.265	0.260373
	10.271	0.266842
	10.277	0.26699
	10.283	0.266803
	10.29	0.26599
	10.296	0.267282
	10.302	0.27019
	10.308	0.271111
	10.314	0.271764
	10.32	0.274159
	10.326	0.274145
	10.332	0.269406
	10.338	0.274142
	10.344	0.28533
	10.35	0.291809
	10.357	0.29674
	10.363	0.295723
	10.369	0.295415
	10.375	0.296569
	10.381	0.292307
	10.387	0.284164
	10.393	0.278149
	10.399	0.2735
	10.405	0.283796
	10.411	0.291667
	10.417	0.294301
	10.424	0.297587
	10.43	0.301354
	10.436	0.293959
	10.442	0.284972
	10.448	0.282969
	10.454	0.282817
	10.46	0.286172
	10.466	0.286087
	10.472	0.283735
	10.478	0.289551
	10.484	0.29725
	10.491	0.306334
	10.497	0.312914
	10.503	0.314568
	10.509	0.317171
	10.515	0.320534
	10.521	0.317799
	10.527	0.313499
	10.533	0.30691
	10.539	0.301129
	10.545	0.297022
	10.551	0.295812
	10.558	0.298123
	10.564	0.304826
	10.57	0.306356
	10.576	0.303075
	10.582	0.303702
	10.588	0.305707
	10.594	0.30536
	10.6	0.307266
	10.606	0.315933
	10.612	0.322396
	10.618	0.326379
	10.625	0.328978
	10.631	0.331059
	10.637	0.339675
	10.643	0.344771
	10.649	0.338588
	10.655	0.333618
	10.661	0.329856
	10.667	0.334367
	10.673	0.341441
	10.679	0.34121
	10.685	0.341836
	10.692	0.34521
	10.698	0.34244
	10.704	0.333302
	10.71	0.33
	10.716	0.328662
	10.722	0.330449
	10.728	0.332396
	10.734	0.334525
	10.74	0.33591
	10.746	0.336496
	10.753	0.339102
	10.759	0.342411
	10.765	0.341778
	10.771	0.339986
	10.777	0.334809
	10.783	0.335831
	10.789	0.342777
	10.795	0.351168
	10.801	0.360077
	10.807	0.364557
	10.813	0.36882
	10.82	0.372591
	10.826	0.370836
	10.832	0.362694
	10.838	0.358577
	10.844	0.356027
	10.85	0.351776
	10.856	0.349042
	10.862	0.351391
	10.868	0.353364
	10.874	0.35495
	10.88	0.35383
	10.887	0.351826
	10.893	0.355164
	10.899	0.359746
	10.905	0.368422
	10.911	0.375891
	10.917	0.382075
	10.923	0.379892
	10.929	0.374771
	10.935	0.377422
	10.941	0.37919
	10.947	0.376596
	10.954	0.37467
	10.96	0.373484
	10.966	0.376893
	10.972	0.38201
	10.978	0.376965
	10.984	0.372922
	10.99	0.372402
	10.996	0.372412
	11.002	0.372951
	11.008	0.37463
	11.014	0.376731
	11.021	0.376066
	11.027	0.374215
	11.033	0.368703
	11.039	0.36635
	11.045	0.367788
	11.051	0.374539
	11.057	0.383455
	11.063	0.388293
	11.069	0.396078
	11.075	0.414527
	11.081	0.422225
	11.088	0.418378
	11.094	0.414523
	11.1	0.410665
	11.106	0.410243
	11.112	0.408699
	11.118	0.403331
	11.124	0.401601
	11.13	0.403916
	11.136	0.4061
	11.142	0.408237
	11.148	0.412279
	11.155	0.41526
	11.161	0.413844
	11.167	0.414539
	11.173	0.417677
	11.179	0.420792
	11.185	0.423898
	11.191	0.42651
	11.197	0.428001
	11.203	0.42591
	11.209	0.422838
	11.216	0.418759
	11.222	0.422977
	11.228	0.430285
	11.234	0.427775
	11.24	0.427113
	11.246	0.433758
	11.252	0.439936
	11.258	0.445543
	11.264	0.443735
	11.27	0.438825
	11.276	0.438239
	11.283	0.438378
	11.289	0.440501
	11.295	0.440287
	11.301	0.43748
	11.307	0.43087
	11.313	0.422864
	11.319	0.430548
	11.325	0.436471
	11.331	0.435854
	11.337	0.431907
	11.343	0.424136
	11.35	0.422797
	11.356	0.42391
	11.362	0.429695
	11.368	0.437125
	11.374	0.450164
	11.38	0.459018
	11.386	0.462923
	11.392	0.460757
	11.398	0.45616
	11.404	0.459709
	11.41	0.46243
	11.417	0.46157
	11.423	0.460897
	11.429	0.46042
	11.435	0.461246
	11.441	0.462553
	11.447	0.464736
	11.453	0.466578
	11.459	0.467106
	11.465	0.469389
	11.471	0.47381
	11.477	0.475036
	11.484	0.474889
	11.49	0.479969
	11.496	0.485226
	11.502	0.490235
	11.508	0.493254
	11.514	0.494015
	11.52	0.491728
	11.526	0.488297
	11.532	0.489441
	11.538	0.490894
	11.544	0.493144
	11.551	0.496827
	11.557	0.502184
	11.563	0.505737
	11.569	0.508584
	11.575	0.514242
	11.581	0.518698
	11.587	0.517537
	11.593	0.51452
	11.599	0.509257
	11.605	0.508129
	11.611	0.508681
	11.618	0.517426
	11.624	0.523649
	11.63	0.520248
	11.636	0.518337
	11.642	0.518032
	11.648	0.51551
	11.654	0.512172
	11.66	0.509034
	11.666	0.505543
	11.672	0.500749
	11.679	0.495265
	11.685	0.488938
	11.691	0.491072
	11.697	0.496986
	11.703	0.499886
	11.709	0.502926
	11.715	0.507129
	11.721	0.511278
	11.727	0.515366
	11.733	0.514934
	11.739	0.512745
	11.746	0.523218
	11.752	0.528923
	11.758	0.51765
	11.764	0.511513
	11.77	0.511513
	11.776	0.513179
	11.782	0.515516
	11.788	0.516487
	11.794	0.517666
	11.8	0.520041
	11.806	0.521761
	11.813	0.522669
	11.819	0.524555
	11.825	0.526852
	11.831	0.524258
	11.837	0.522508
	11.843	0.524524
	11.849	0.527107
	11.855	0.530323
	11.861	0.524628
	11.867	0.515561
	11.873	0.519814
	11.88	0.523095
	11.886	0.51988
	11.892	0.517653
	11.898	0.516648
	11.904	0.518359
	11.91	0.52133
	11.916	0.525622
	11.922	0.530461
	11.928	0.537172
	11.934	0.540607
	11.94	0.540099
	11.947	0.540764
	11.953	0.541908
	11.959	0.539305
	11.965	0.536918
	11.971	0.535716
	11.977	0.53847
	11.983	0.546159
	11.989	0.549527
	11.995	0.551073
	12.001	0.548252
	12.007	0.545314
	12.014	0.542987
	12.02	0.542184
	12.026	0.543342
	12.032	0.543106
	12.038	0.542246
	12.044	0.549067
	12.05	0.554579
	12.056	0.553462
	12.062	0.547094
	12.068	0.534692
	12.074	0.530451
	12.081	0.529363
	12.087	0.533933
	12.093	0.541207
	12.099	0.557994
	12.105	0.56974
	12.111	0.57524
	12.117	0.582449
	12.123	0.590476
	12.129	0.591601
	12.135	0.592252
	12.142	0.593062
	12.148	0.593141
	12.154	0.592315
[truncated: 1,943 more rows]

## Sheet: Supplementary Fig 2b
Lanes 1-4 of the gel below are lanes 1-4 in Supplementary Fig 2b
lane 1, uncyclized trimer; lane 2, dimer; lane 3, triangular nanostructure; lane 4, monomer.

## Sheet: Supplementary Fig 3
	PMF (kT)
Distance (Å)	Gp	Cfa	NrdJ
0.5	Inf	Inf	Inf
1.5	Inf	Inf	Inf
2.5	Inf	16.5707	16.5707
3.5	11.4088	10.6451	11.074
4.5	11.2832	10.617	11.0093
5.5	11.5012	10.7264	11.2388
6.5	11.6075	10.8127	11.3279
7.5	11.5712	10.8381	11.2493
8.5	11.5423	10.8229	11.2156
9.5	11.5559	10.8595	11.1817
10.5	11.5872	10.9255	11.1934
11.5	11.5856	10.9844	11.2576
12.5	11.6048	11.0261	11.3065
13.5	11.6638	11.0912	11.3538
14.5	11.6743	11.1558	11.4199
15.5	11.6744	11.2141	11.4458
16.5	11.7001	11.2972	11.5237
17.5	11.7291	11.3907	11.5975
18.5	11.7866	11.4758	11.6409
19.5	11.8423	11.5666	11.6944
20.5	11.9037	11.6675	11.7839
21.5	11.948	11.7751	11.8521
22.5	12.0067	11.9084	11.9434
23.5	12.0618	12.014	12.0383
24.5	12.1272	12.1582	12.1372
25.5	12.2218	12.2981	12.2377
26.5	12.3002	12.4316	12.3696
27.5	12.366	12.5747	12.4659
28.5	12.5214	12.7336	12.5991
29.5	12.6006	12.9031	12.7139
30.5	12.7123	13.0868	12.8641
31.5	12.838	13.2367	13.0169
32.5	12.9801	13.4063	13.1371
33.5	13.1191	13.652	13.2634
34.5	13.2596	13.803	13.5001
35.5	13.4092	14.0652	13.6557
36.5	13.5647	14.2859	13.8217
37.5	13.738	14.5321	13.9908
38.5	13.8829	14.7677	14.1893
39.5	14.0827	14.9923	14.3814
40.5	14.2633	15.239	14.5368
41.5	14.4497	15.4838	14.7671
42.5	14.6332	15.7283	14.9872
43.5	14.8411	16.0164	15.2197
44.5	15.0132	16.3376	15.4273
45.5	15.2686	16.6337	15.6306
46.5	15.5366	16.9117	15.9008
47.5	15.7285	17.1612	16.1424
48.5	15.9602	17.6492	16.3316
49.5	16.2486	18.0203	16.6205
50.5	16.4862	18.3054	16.9762
51.5	16.8467	18.6894	17.26
52.5	17.0107	18.9962	17.5064
53.5	17.2294	19.562	17.9525
54.5	17.6656	20.5373	18.2236
55.5	18.0087	20.9791	18.34
56.5	18.2633	20.8607	18.9148
57.5	18.637	21.0499	19.1528
58.5	19.026	Inf	19.7407
59.5	19.6142	20.7128	19.7746
60.5	19.9477	22.9434	20.5455
61.5	20.2036	Inf	21.1844
62.5	20.3004	Inf	20.929
63.5	21.0943	Inf	21.9416
64.5	21.2797	Inf	21.9728
65.5	22.409	Inf	23.1022
66.5	22.4394	Inf	22.0339
67.5	23.1624	Inf	Inf
68.5	Inf	Inf	Inf
69.5	22.5276	Inf	Inf
70.5	Inf	Inf	Inf
71.5	Inf	Inf	Inf
72.5	Inf	Inf	Inf
73.5	Inf	Inf	Inf
74.5	Inf	Inf	Inf
75.5	Inf	Inf	Inf
76.5	Inf	Inf	Inf
77.5	Inf	Inf	Inf
78.5	Inf	Inf	Inf
79.5	Inf	Inf	Inf

## Sheet: Supplementary Fig 4
ΣR0 (Å)	σ (deg)
60	9.65938
60	10.2404
63	10.1298
65	11.1412
66	10.8407
69	11.3001
70	12.1201
70	12.1914
72	11.9106
75	12.3842
75	12.8424
75	13.4782
78	12.7921
80	14.0492
80	13.7679
80	14.8819
81	13.8002
84	14.1052
85	14.7636
85	15.0389
87	14.7213
90	15.3303
90	16.2786
90	15.697
90	16.2072
93	15.9316
95	17.2683
95	17.0425
96	16.3361
99	16.9532
100	18.5542
100	18.0506
100	18.2249
102	17.8593
105	18.5692
105	19.4909
105	19.1461
108	18.7102
110	20.4285
110	20.3208
111	19.7244
114	20.7631
115	21.1528
117	20.6084
120	21.9081
120	22.7289

[truncated: 6 more sheets: Supplementary Fig 5, Supplementary Fig 7, Supplementary Fig 8a, Supplementary Fig 8b, Supplementary Fig 9, Supplementary Table 3]
