# Supplementary material for: Covalently-assembled single-chain protein nanostructures with ultra-high stability
Source: Nat Commun. 2019 Jul 25;10:3317. doi: 10.1038/s41467-019-11285-8 (PMC6658521; doi:10.1038/s41467-019-11285-8)
Supplement: Supplementary file 6 — Source Data [file 41467_2019_11285_MOESM6_ESM.zip › Source Data 2.txt]

        ####################################################################################        
        #                                                                                  #
        #                Standard Keyfile for ABSINTH Model and Force Field                #
        #                (Using OPLS-AA/L Partial Charges)                                 #
        #                                                                                  #
        ####################################################################################


# Input Files ######################################################################################

  FMCSC_BBSEGFILE /packages/campari_new/data/bbseg2.dat         # lookup table for secondary structure measures
  PARAMETERS /packages/campari_new/params/abs3.2_opls.prm       # file defining system energies
  FMCSC_SEQFILE seq.in                                          # input file that defines the system
  
# Simulation Settings ##############################################################################

  FMCSC_PDBANALYZE 0          # Run a fresh simulation of the system

  FMCSC_SHAPE 2               # Shape of simulation cell
  FMCSC_SIZE 45               # Dimensions of simulation cell
  FMCSC_BOUNDARY 4            # Boundary conditions

  FMCSC_NRSTEPS  5100000      # Total steps
  FMCSC_EQUIL     100000      # Number of steps discarded as equilibration period

  FMCSC_ENSEMBLE 1            # Choice of system ensemble
  FMCSC_DYNAMICS 1            # Choice of system sampler
  FMCSC_TEMP 300.0            # Simulation Temperature

  FMCSC_RANDOMIZE 1             # Initial structure generation

  FMCSC_UNSAFE 0              # Allows for charged-mismatch simulations

# Hamiltonian ######################################################################################
  
  FMCSC_UAMODEL 0          # Logical to toggle building of aliphatic hydrogens
 
  FMCSC_SIGRULE 1          # Type of mean used to calculate pairwise sigma
  FMCSC_EPSRULE 2          # Type of mean used to calculate pairwise epsilon
  FMCSC_SC_IPP 1.0         # Scales inverse power potential (Usually repulsive L-J)
  FMCSC_SC_ATTLJ 1.0       # Scales strength of dispersive L-J interactions
  FMCSC_SC_WCA 0.0         # Scaling of Weeks-Chandler-Andersen potential (Independent of L-J)

  FMCSC_MODE_14 1          # 1-4 interaction requirement
  FMCSC_FUDGE_ST_14 1.0    # Scales 1-4 electrostatic potentials
  FMCSC_FUDGE_EL_14 1.0    # Scales 1-4 steric/dispersive potentials

  FMCSC_SC_BONDED_B 1.0    # Scaling factor for bonded potentials
  FMCSC_SC_BONDED_A 1.0    # Scaling factor for angular potentials
  FMCSC_SC_BONDED_I 1.0    # Scaling factor for improper dihedral potentials
  FMCSC_SC_BONDED_T 1.0    # Scaling factor for torsional potentials
  FMCSC_SC_BONDED_M 0.0    # Scaling factor for CMAP potentials
  FMCSC_SC_EXTRA 0.0       # Scaling factor for structural correction potentials (obselete)

  FMCSC_SC_POLAR 1.0       # Scaling factor for all polar interactions

  FMCSC_SC_IMPSOLV 1.0     # Scales the strength of the ABSINTH DMFI; values larger than zero enable ABSINTH
  FMCSC_SAVPROBE 2.5       # Radius of solvent (calculates thickness of relevant solvation layer)

  FMCSC_IMPDIEL 78.2       # The value of the dielectric coefficient of the implicit solvent

  FMCSC_FOSTAU 0.25        # Steepness of sigmoidal interpolation for solvation energy
  FMCSC_FOSMID 0.1         # Midpoint of sigmoidal interpolation for solvation energy
                           # The above terms used in solvation states for the DMFI
  FMCSC_SCRMODEL 2         # Screening model for ABSINTH electrostatics
  FMCSC_SCRTAU 0.5         # Steepness of sigmoidal interpolation for coloumbic screening
  FMCSC_SCRMID 0.9         # Midpoint of sigmoidal interpolation for coloumbic screening

  FMCSC_INTERMODEL 1       # Exclusion model for short-range interactions
  FMCSC_ELECMODEL 2        # Additional exclusion rules for short-range electrostatic interactions

  FMCSC_CUTOFFMODE 4       # ES cutoffs
  FMCSC_NBCUTOFF 10.0      # Sets the distance of short range non-bonded interaction cutoffs (A) 
  FMCSC_ELCUTOFF 14.0      # Sets the distance of long range non-bonded interaction cutoffs (A) 
  FMCSC_LREL_MC 1          # Defines long-range electrostatics
  FMCSC_CHECKFREQ 50000    # Sets the frequency at which we compare the total energy calculated
                           # using cutoffs with the total energy using *no* cutoffs. Good for 
                           # checking for incremental drift, but should not be your only way to
                           # assess such drift!!

#  FMCSC_CMAPORDER 1
#  FMCSC_CMAPDIR ./

  FMCSC_SC_ZSEC 0.0        # Scaling factor for global secondary structure bias
  FMCSC_SC_DSSP 0.0        # Scaling factor for DSSP aligning potential (using H/E-Scores)
  FMCSC_SC_TOR 0.0         # Scaling factor controlling external torsional bias terms
  FMCSC_SC_DREST 0.0       # Scaling factor for externally defined harmonic distance restraints
  FMCSC_SC_TABUL 0.0       # Scaling factor for externally defined tabulated potentials
  FMCSC_SC_POLY 0.0        # Scaling factor for restraint potentials on polymeric properties (t/Î´)
  FMCSC_GHOST 0            # Whether to use interaction scaling ("ghosting")

# Monte Carlo Sampler ##############################################################################

  FMCSC_USESCREEN 1        # Logical which determine if a steric screen of BARRIER size is used (SEE DOCS)
                           # can speed up EV search

  FMCSC_BARRIER 10000.0    # Size of energy barrier

  FMCSC_RIGIDFREQ 0.3      # Frequency of 3-D rigid moves of the molecule
  FMCSC_CHIFREQ 0.2        # Frequency of sidechain torsional moves
  FMCSC_NRCHI 2            # Max number of chi angles on a single sidechain to be sample concurrently
  FMCSC_CHIRDFREQ 0.4      # chi randomization frequency (see above)
  FMCSC_CHISTEPSZ 30.0     # Sets the stepsize in degrees for NON-random chi angle pertubations

  FMCSC_CRMODE 1           # Type of concerted rotation (CR) for a polypeptide - SEE DOCS!
  FMCSC_CRFREQ 0.1         # Frequency of concerted rotation moves
  FMCSC_CRWIDTH 0.1        # Parameter 1/a from CR paper (SEE DOCS/PAPER)
  FMCSC_CRDOF 8            # Additional parameter depending on CRMODE (SEE DOCS)
  FMCSC_CRBIAS 10.0        # Another additional parameter depending on CRMODE (SEE DOCS)

  FMCSC_OMEGAFREQ 0.1      # Frequency of omega bond moves (SP2 C-N bond)
  FMCSC_OMEGARDFREQ 0.1    # Omega randomization frequency (see above)
  FMCSC_OMEGASTEPSZ 5.0    # Maximum allowed perturbation in degrees for NON-random omega angle pertubations

  FMCSC_PIVOTRDFREQ 0.3    # Frequency of selecting a new torsional angle across a bond (phi/psi)
  FMCSC_PIVOTSTEPSZ 15.0    # Maximum allowable perturbation in torsional angle in one step

  FMCSC_TRANSSTEPSZ 2.0    # Maximum allowable perturbation in translational move in one step for rigid bodies
  FMCSC_ROTSTEPSZ 10.0     # Maximum allowable perturbation in rotational angle in one step for rigid bodies
  FMCSC_RIGIDRDFREQ 0.5    # Rigid body randomization frequency see above
  FMCSC_COUPLERIGID 1      # Logical determining if translational and rotational moves are coupled
  FMCSC_ROTFREQ 0.5        # Frequency of purely rotational moves, requiring COUPLRERIGID be false

  FMCSC_CLURBFREQ 0.1      # Frequency of moving multiple molecules translationally along a vector
  FMCSC_CLURBMAX 4         # Maximum number of molcules in a concerted rigid body move

  FMCSC_PKRFREQ 0.0        # Frequency of proposing a move that acts on the puckering of Proline
  FMCSC_PKRRDFREQ 0.0      # Frequency of proposing a move that reflects the chi angles of Proline
  FMCSC_PUCKERSTEP_DI 4.0  # Maximal allowable perturbation in dihedral angles along Proline chi
  FMCSC_PUCKERSTEP_AN 2.0  # Maximal allowable perturbation in bond angles along Proline chi

  FMCSC_PHFREQ 0.0         # Frequency of performing a (de)ionization MC move (
  FMCSC_PIVOTMODE 1        # Samples all backbone "pivot" moves with equal likelihood
  FMCSC_COUPLE 0           # Phi and psi moves proposed independently of sidechain moves

  FMCSC_ALIGN 4            # The molecule swivels around both the C and N termini

# Verbose Reports ##################################################################################

  FMCSC_SEQREPORT 0        # Prints out a summary of sequence features
  FMCSC_DIPREPORT 0        # Prints out a summary of determined charge groups
  FMCSC_VDWREPORT 0        # Prints out a summary of van der Waals parameters
  FMCSC_FOSREPORT 0        # Prints out a summary of free energies of solvation 
  FMCSC_BONDREPORT 0       # Prints out a summary of bonded potentials
  FMCSC_ELECREPORT 0       # Prints out a summary of close-range electrostatics
  FMCSC_INTERREPORT 0      # Prints out a summary of short-range interactions

# Output Files #####################################################################################

  FMCSC_BASENAME _                  # Basename used before any output files
  FMCSC_XYZOUT      5000            # Writes out coordinates to trajectory file
  FMCSC_ENOUT       5000            # Data collection for ENERGY
  FMCSC_PHOUT       1000000000000   # Data collection for pH in MC
  FMCSC_TOROUT      1000000000000   # Data collection for FYC
  FMCSC_ACCOUT      5000            # Data collection for ACCEPTANCE
  FMCSC_RSTOUT      1000000000000   # Data collection for restart files
  FMCSC_POLOUT      5000            # Data collection for POLYMER
  FMCSC_RHCALC      5000            # Data collection for INTSCAL and KRATKY 
  FMCSC_PCCALC      1000000000000   # Data collection for AMIDES_PC, RBC_PC, GENERAL_PC
  FMCSC_SAVCALC     1000000000000   # Data collection for SAV and SAV_BY_ATOM
  FMCSC_COVCALC     1000000000000   # Data collection for degrees of freedom
  FMCSC_ANGCALC     1000000000000   # Data collection for JCOUPLING, RAMACHANDRAN
  FMCSC_SEGCALC     1000000000000   # Data collection for BB_SEGMENTS and Z HISTS
  FMCSC_DIPCALC     1000000000000   # Data collection for MOLDIPOLES and RESDIPOLES
  FMCSC_POLCALC     5000            # Data collection for POLYAVG, RGHIST, RETEHIST, RDHIST
  FMCSC_DSSPCALC    5000            # Data collection for DSSP (H-Bond 2nd Structure) Calc
  FMCSC_HOLESCALC   1000000000000   # Data collection for HOLES ("Void spaces")
  FMCSC_DIFFRCALC   1000000000000   # Data collection for DIFFRACTION ("Fiber diffraction")
  FMCSC_CONTACTCALC 5000            # Data collection for CONTACTMAP and CONTACT_HISTS
  FMCSC_CONTACTCOM  3.50            # Center of mass (COM) threshold distance for intra-residue contact
  FMCSC_CONTACTMIN  3.5             # Surface threshold distance for intra-residue contact
  FMCSC_CONTACTOFF  2               # Set the number of neigbours in each direction you ignore for contactmap calcs.

  FMCSC_XYZPDB 3                # Outputs trajectory information as an .dcd file
  FMCSC_XYZMODE 1               # Outputs the trajectory as a single file

# Varying Paramters ################################################################################
